# Supplementary material for: Effects of Salmonella Typhimurium infection on intestinal flora and intestinal tissue arachidonic acid metabolism in Wenchang chickens
Source: Front Microbiol. 2025 Jan 24;16:1514115. doi: 10.3389/fmicb.2025.1514115 (PMC11803450; doi:10.3389/fmicb.2025.1514115)
Supplement: Supplementary file 1 [file Data_Sheet_1.zip]

Archive with 41 entries (38 files):
- Supplementary File(s)/
- Supplementary File(s)/Supplementary_Figures.docx
- __MACOSX/Supplementary File(s)/._Supplementary_Figures.docx
- Supplementary File(s)/Supplementary Figures/
- Supplementary File(s)/Supplementary Tables/
- Supplementary File(s)/.DS_Store
- __MACOSX/Supplementary File(s)/._.DS_Store
- Supplementary File(s)/Supplementary Figures/Figure S9.jpg
- __MACOSX/Supplementary File(s)/Supplementary Figures/._Figure S9.jpg
- Supplementary File(s)/Supplementary Figures/Figure S8.jpg
- __MACOSX/Supplementary File(s)/Supplementary Figures/._Figure S8.jpg
- Supplementary File(s)/Supplementary Figures/.DS_Store
- __MACOSX/Supplementary File(s)/Supplementary Figures/._.DS_Store
- Supplementary File(s)/Supplementary Figures/Figure S10.jpg
- __MACOSX/Supplementary File(s)/Supplementary Figures/._Figure S10.jpg
- Supplementary File(s)/Supplementary Figures/Figure S3.jpg
- __MACOSX/Supplementary File(s)/Supplementary Figures/._Figure S3.jpg
- Supplementary File(s)/Supplementary Figures/Figure S2.jpg
- __MACOSX/Supplementary File(s)/Supplementary Figures/._Figure S2.jpg
- Supplementary File(s)/Supplementary Figures/Figure S1.jpg
- __MACOSX/Supplementary File(s)/Supplementary Figures/._Figure S1.jpg
- Supplementary File(s)/Supplementary Figures/Figure S5.jpg
- __MACOSX/Supplementary File(s)/Supplementary Figures/._Figure S5.jpg
- Supplementary File(s)/Supplementary Figures/Figure S4.jpg
- __MACOSX/Supplementary File(s)/Supplementary Figures/._Figure S4.jpg
- Supplementary File(s)/Supplementary Figures/Figure S6.jpg
- __MACOSX/Supplementary File(s)/Supplementary Figures/._Figure S6.jpg
- Supplementary File(s)/Supplementary Figures/Figure S7.jpg
- __MACOSX/Supplementary File(s)/Supplementary Figures/._Figure S7.jpg
- Supplementary File(s)/Supplementary Tables/Table S1-qRT-PCR primer information.docx
- Supplementary File(s)/Supplementary Tables/Table S8-Species information on differences at phylum and genus level.xlsx
- Supplementary File(s)/Supplementary Tables/Table S4-Calibration.xlsx
- Supplementary File(s)/Supplementary Tables/Table S3-MRM Parameters.xlsx
- Supplementary File(s)/Supplementary Tables/Table S2-Targeted Analyte Information.xlsx
- Supplementary File(s)/Supplementary Tables/Table S12-Correlation coefficients between components of the ABX group..xlsx
- Supplementary File(s)/Supplementary Tables/Table S6-Quantification Results.xlsx
- Supplementary File(s)/Supplementary Tables/Table S9-Information on the 71 retained metabolites.xlsx
- Supplementary File(s)/Supplementary Tables/Table S7-Abundance information for the top 30 species.xlsx
- Supplementary File(s)/Supplementary Tables/Table S5-Recovery and RSD.xlsx
- Supplementary File(s)/Supplementary Tables/Table S11-Correlation coefficients between components of the SAL group..xlsx
- Supplementary File(s)/Supplementary Tables/Table S10-Differential metabolite information by group.xlsx
