# Supplementary material for: Effects of Salmonella Typhimurium infection on intestinal flora and intestinal tissue arachidonic acid metabolism in Wenchang chickens
Source: Front Microbiol. 2025 Jan 24;16:1514115. doi: 10.3389/fmicb.2025.1514115 (PMC11803450; doi:10.3389/fmicb.2025.1514115)
Supplement: Supplementary file 1 [file Data_Sheet_1.zip › Supplementary File(s)/Supplementary Tables/Table S8-Species information on differences at phylum and genus level.xlsx]

## Sheet: SAL_Phylum
Phylum	log2FC	wilcox.test.p_value	q_value	significance	regulation	mean	mean_SAL	mean_control	SAL1	SAL2	SAL3	SAL4	SAL5	SAL6	control1	control2	control3	control4	control5	control6
p__Firmicutes	-0.28	0.0547	0.236	no	down	70.9228	64.1326	77.713	80.7151	54.4865	65.7756	67.2196	42.4956	74.1031	68.7221	79.9406	75.6368	80.6381	77.378	83.9625
p__Bacteroidota	1.11	0.025	0.2154	yes	up	20.9263	28.6056	13.247	13.9246	38.2177	25.983	25.6891	49.9031	17.9163	23.6221	10.0999	16.3203	6.40098	13.952	9.087
p__Actinobacteriota	-0.5	0.4233	0.5468	no	down	3.5263	2.9219	4.1306	2.48162	1.7354	3.75883	3.8355	1.76448	3.95548	3.59087	5.54758	2.63807	7.85966	3.1848	1.96282
p__Proteobacteria	-0.4	0.2002	0.4094	no	down	2.6976	2.3257	3.0695	0.931985	3.50801	2.74557	1.44925	3.0161	2.30332	2.58151	2.64163	3.749	3.42898	3.5766	2.4392
p__Desulfobacterota	1.01	0.0065	0.2015	yes	up	0.7762	1.0363	0.5161	1.00368	1.0917	0.822883	0.902363	1.52179	0.875293	0.304337	0.375277	0.712869	0.341077	0.508852	0.854257
p__Campylobacterota	-1	0.0547	0.236	no	down	0.3635	0.2425	0.4846	0.147059	0.182759	0.383907	0.140368	0.552545	0.048459	0.226341	0.406279	0.175569	0.683809	0.59339	0.822021
p__Verrucomicrobiota	-0.43	0.5218	0.6221	no	down	0.2798	0.2385	0.3211	0.215074	0.160116	0.239155	0.185941	0.119057	0.51185	0.495504	0.492756	0.237623	0.187095	0.107298	0.406533
p__unclassified	1.06	0.2002	0.4094	no	up	0.2062	0.2786	0.1338	0.439338	0.326702	0.058215	0.411988	0.3068	0.12872	0.136111	0.122373	0.131677	0.059606	0.19021	0.162971
p__Cyanobacteria	-0.78	0.025	0.2154	yes	down	0.1453	0.107	0.1836	0.068015	0.142326	0.119578	0.045574	0.158742	0.107519	0.169756	0.168059	0.219461	0.201997	0.242233	0.10029
p__Acidobacteriota	-1.3	0.0609	0.236	no	down	0.0441	0.0255	0.0626	0	0.071163	0.026748	0	0.054949	0	0.077996	0.094635	0.059027	0.064573	0.079661	0
p__Fusobacteriota	-0.88	0.5189	0.6221	no	down	0.0238	0.0168	0.0309	0.047794	0.009704	0.006294	0.021875	0.009158	0.006057	0	0	0	0.006623	0.076409	0.102081
p__Deferribacterota	-0.08	0.8728	0.9319	no	down	0.015	0.0146	0.0154	0.007353	0.008087	0.017307	0.029167	0.012211	0.013629	0.007647	0.016316	0.027243	0.009934	0.01138	0.0197
p__Patescibacteria	-1.38	0.0505	0.236	no	down	0.0139	0.0077	0.0201	0	0	0.007867	0.038282	0	0	0.009176	0.021211	0.016649	0.026491	0.013006	0.034027
p__Chloroflexi	-1.17	0.1659	0.3956	no	down	0.011	0.0068	0.0153	0	0.011321	0.007867	0	0.021369	0	0.007647	0.026106	0.010595	0.021524	0.026012	0
p__Planctomycetota	-3.12	0.0278	0.2154	yes	down	0.0102	0.0021	0.0182	0	0.003235	0.006294	0	0.003053	0	0.012235	0.024475	0.034811	0.028147	0.009754	0
p__Myxococcota	-0.1	0.9319	0.9319	no	down	0.0097	0.0094	0.0101	0	0.019408	0.011014	0	0.025948	0	0.027528	0	0	0.016557	0.016257	0
p__Nitrospirota	0.89	0.5922	0.6799	no	up	0.007	0.0091	0.0049	0	0.011321	0.015734	0	0.027475	0	0	0	0	0.01159	0.017883	0
p__Spirochaetota	0.2	0.2113	0.4094	no	up	0.0058	0.0062	0.0054	0.005515	0.003235	0	0.023698	0.004579	0	0	0	0	0	0	0.032236
p__NB1-j	-2.64	0.0742	0.2556	no	down	0.0029	0.0008	0.005	0	0.004852	0	0	0	0	0	0.00979	0.012108	0.003311	0.004877	0
p__Fibrobacterota	0.5	0.6742	0.7464	no	up	0.0029	0.0034	0.0024	0.012868	0	0	0.007292	0	0	0	0	0	0	0	0.014327
p__Synergistota	-1.21	0.284	0.4471	no	down	0.0021	0.0013	0.003	0	0	0.003147	0	0	0.004543	0	0.006527	0	0.006623	0.004877	0
p__Tenericutes	Inf	0.1396	0.3606	no	up	0.0019	0.0038	0	0	0	0	0	0.003053	0.019687	0	0	0	0	0	0
p__Bdellovibrionota	-2.32	0.4005	0.5398	no	down	0.0015	0.0005	0.0025	0	0	0	0	0	0.003029	0.006117	0	0.009081	0	0	0
p__Methylomirabilota	Inf	0.1396	0.3606	no	up	0.0011	0.0021	0	0	0.006469	0.006294	0	0	0	0	0	0	0	0	0
p__Dependentiae	-Inf	0.1396	0.3606	no	down	0.0008	0	0.0016	0	0	0	0	0	0	0	0.003263	0	0	0.006503	0
p__Gemmatimonadota	0.68	0.902	0.9319	no	up	0.0007	0.0008	0.0005	0	0	0.00472	0	0	0	0	0.003263	0	0	0	0
p__Dadabacteria	-Inf	0.3173	0.4471	no	down	0.0004	0	0.0008	0	0	0	0	0	0	0	0	0.004541	0	0	0
p__Ignavibacteriae	-Inf	0.3173	0.4471	no	down	0.0004	0	0.0008	0	0	0	0	0	0	0	0	0.004541	0	0	0
p__Latescibacterota	-Inf	0.3173	0.4471	no	down	0.0003	0	0.0006	0	0	0	0	0	0	0	0	0	0.003311	0	0
p__Zixibacteria	-Inf	0.3173	0.4471	no	down	0.0003	0	0.0005	0	0	0	0	0	0	0.003059	0	0	0	0	0
p__Deinococcota	Inf	0.3173	0.4471	no	up	0.0003	0.0005	0	0	0	0	0	0	0.003029	0	0	0	0	0	0

## Sheet: SAL_Genus
Genus	log2FC	wilcox.test.p_value	q_value	significance	regulation	mean	mean_SAL	mean_control	SAL1	SAL2	SAL3	SAL4	SAL5	SAL6	control1	control2	control3	control4	control5	control6
g__Clostridia_UCG-014_unclassified	-0.29	0.1495	0.4546	no	down	7.6518	6.8891	8.4146	13.3051	5.02507	4.94202	5.04776	3.47401	9.5404	5.62641	6.08602	10.4615	11.2373	7.4003	9.67621
g__Alistipes	0.37	0.4233	0.5592	no	up	7.1543	8.067	6.2417	3.91728	9.46628	6.51069	7.8223	16.6359	4.04937	6.24121	3.46561	10.572	3.75847	9.05367	4.35904
g__Faecalibacterium	-0.82	0.0782	0.4132	no	down	6.6401	4.804	8.4762	1.9136	4.03041	2.76602	10.3362	3.82508	5.9529	6.23203	15.0111	8.93584	3.54653	6.25904	10.8725
g__Prevotellaceae_UCG-001	7.98	0.0039	0.1248	yes	up	5.5541	11.0642	0.0439	4.22059	14.8488	9.70153	10.42	19.5833	7.61111	0.016823	0	0.062054	0.071196	0.082912	0.030445
g__Bacteroides	0.3	0.1495	0.4546	no	up	4.8202	5.3159	4.3245	2.34926	7.85056	5.82469	4.10165	8.84683	2.92269	15.3851	4.73502	1.87828	0.87256	1.13313	1.94312
g__Lachnospiraceae_unclassified	0.03	0.7488	0.8424	no	up	4.7326	4.7892	4.6761	5.40993	3.46272	5.28502	5.04229	3.56407	5.97108	2.51728	4.1411	3.59159	5.4655	6.68011	5.66102
g__HT002	2.07	0.0039	0.1248	yes	up	4.4173	7.1308	1.7038	8.84743	5.81918	10.7793	9.19863	3.90445	4.23563	2.00648	1.57453	0.641734	1.56796	0.744582	3.68745
g__Lactobacillus	-0.88	0.0374	0.3438	yes	down	3.9304	2.7617	5.0992	1.51471	3.96086	4.45427	3.02064	0.847134	2.77277	4.19496	7.27712	6.85626	5.33305	3.76193	3.17168
g__Megasphaera	6.7	0.0039	0.1248	yes	up	3.4241	6.7829	0.0652	10.8346	4.62397	9.22794	1.47659	2.4254	12.1087	0.062703	0.052213	0.049946	0.109277	0.061778	0.055518
g__Eubacterium]_coprostanoligenes_group_unclassified	-0.6	0.2002	0.4546	no	down	3.081	2.4504	3.7115	6.25368	0.876597	1.58126	2.73808	0.732657	2.51988	4.18425	2.4393	2.63353	7.3646	1.6306	4.01698
g__Ruminococcaceae_unclassified	-0.65	0.0547	0.3438	no	down	2.3374	1.8219	2.8529	1.92096	1.62381	1.33896	2.11645	1.69274	2.23821	0.82584	3.56514	3.0891	2.3329	3.81395	3.49045
g__Negativibacillus	-1.34	0.1495	0.4546	no	down	2.1283	1.2028	3.0537	0.347426	1.21785	1.13914	1.4055	1.28825	1.81873	1.09194	8.01462	1.57861	1.24675	2.55239	3.83789
g__Firmicutes_unclassified	-0.54	0.1093	0.4546	no	down	2.1202	1.7288	2.5115	2.36029	1.4459	1.61115	1.56227	1.69122	1.70213	2.60292	1.46195	4.66619	2.28323	1.83219	2.2225
g__Clostridiales_unclassified	0.21	0.2623	0.4546	no	up	2.0803	2.229	1.9315	1.98346	1.93595	2.28614	2.88209	1.84996	2.43659	1.7725	1.91065	1.62098	2.56635	2.67432	1.04409
g__Clostridium	-0.15	0.3367	0.4742	no	down	1.5828	1.5012	1.6644	3.65074	1.213	0.64037	1.25784	1.65458	0.590596	2.00801	0.434016	1.68455	1.33781	2.34592	2.17594
g__Clostridia_vadinBB60_group_unclassified	-1.46	0.0104	0.1815	yes	down	1.5192	0.8103	2.2281	0.617647	1.32783	0.588448	0.41928	1.2043	0.704172	2.97608	1.52232	1.86769	0.897396	4.14397	1.96103
g__NK4A214_group	-0.25	1	1	no	down	1.4529	1.3294	1.5764	1.80882	1.20653	1.65206	0.971635	0.686866	1.65064	1.27852	0.897402	1.07157	1.55471	1.21767	3.43852
g__Christensenellaceae_R-7_group	-0.12	0.7488	0.8424	no	down	1.3365	1.2812	1.3919	1.17831	0.860424	1.72444	2.00525	0.758605	1.15999	1.38252	0.861506	1.08671	2.10938	0.538115	2.37294
g__Erysipelatoclostridium	-0.93	0.1093	0.4546	no	down	1.2179	0.8389	1.5969	1.36029	0.554747	0.479884	1.68441	0.367855	0.586053	0.906894	4.06605	1.50747	1.10933	1.37211	0.61965
g__Ligilactobacillus	0.21	0.8728	0.9278	no	up	1.1274	1.211	1.0437	1.34375	0.483584	0.443696	1.44378	0.778448	2.77277	1.49416	0.611865	1.81017	0.584466	0.63891	1.12289
g__Barnesiella	3.87	0.0039	0.1248	yes	up	1.1233	2.1025	0.1441	1.62132	3.31231	2.12093	1.34899	2.33687	1.87476	0.13764	0.107688	0.228542	0.04636	0.030889	0.313407
g__Olsenella	-0.56	0.2623	0.4546	no	down	1.1148	0.9022	1.3275	0.238971	0.142326	2.50326	0.738297	0.245745	1.54463	1.63945	2.43114	0.74314	1.43385	1.46478	0.252516
g__Streptococcus	-2.29	0.0163	0.2538	yes	down	1.0496	0.3569	1.7424	0.255515	0.396248	0.223421	0.144013	0.360223	0.761717	2.48364	0.559653	0.700761	3.9439	0.464957	2.3013
g__UCG-005	-2.18	0.0065	0.1639	yes	down	1.0242	0.3708	1.6775	0.178309	1.06259	0.193527	0.304433	0.20606	0.280154	1.20511	1.382	1.07763	0.917264	4.27078	1.21244
g__Oscillibacter	-0.53	0.3367	0.4742	no	down	1.0041	0.8222	1.186	0.705882	0.786026	0.933021	0.920592	0.668549	0.91921	0.850309	1.43584	0.858168	0.642416	1.21767	2.11146
g__RF39_unclassified	-0.06	0.5218	0.6591	no	down	0.9355	0.9159	0.955	1.51103	1.22756	0.572714	0.758349	0.880714	0.545165	3.07855	0.602075	0.655356	1.04641	0.260116	0.087754
g__Bifidobacterium	-3.04	0.0104	0.1815	yes	down	0.8019	0.1736	1.4301	0.193015	0.182759	0.125871	0.051043	0.174006	0.314984	0.474093	1.61696	0.520652	5.36451	0.185333	0.419069
g__Incertae_Sedis	-1.26	0.0163	0.2538	yes	down	0.6868	0.4051	0.9686	0.762868	0.216723	0.467297	0.342715	0.248798	0.392216	0.75549	1.87475	0.933844	0.683809	1.05672	0.506823
g__Ruminococcus]_torques_group	-1.38	0.1093	0.4546	no	down	0.6787	0.3764	0.9809	0.130515	0.344493	0.906273	0.33907	0.065634	0.472477	0.469505	0.468281	1.04584	1.99182	1.64849	0.261471
g__Butyricicoccus	-1.21	0.0547	0.3438	no	down	0.667	0.4035	0.9304	0.419118	0.511079	0.347719	0.422925	0.334275	0.386159	0.853368	1.6708	0.563031	1.02654	1.14451	0.324152
g__Muribaculaceae_unclassified	-0.39	0.0104	0.1815	yes	down	0.6411	0.554	0.7283	0.538603	0.612971	0.520792	0.444801	0.541861	0.664799	0.672906	0.633077	0.66141	0.831167	0.788477	0.782621
g__Oscillospiraceae_unclassified	-0.49	1	1	no	down	0.6379	0.5311	0.7448	0.698529	0.608119	0.383907	0.5797	0.581546	0.334671	1.7205	0.505809	0.276975	0.589433	1.21117	0.164762
g__Monoglobus	1.04	0.2623	0.4546	no	up	0.6128	0.8239	0.4017	2.29228	0.443151	1.01798	0.399227	0.242693	0.548194	0.253869	0.466649	0.287569	0.778184	0.364163	0.25968
g__Subdoligranulum	-1.46	0.0104	0.1815	yes	down	0.6064	0.3238	0.889	0.395221	0.140708	0.327265	0.630742	0.262535	0.186265	0.865602	1.13562	0.388975	1.18218	0.694185	1.06737
g__Merdimonas	0.14	0.5218	0.6591	no	up	0.6051	0.6345	0.5757	1.06066	0.502992	0.575861	0.621628	0.509807	0.536079	0.597969	0.429122	0.889952	0.672219	0.421063	0.444142
g__Intestinimonas	-1.82	0.025	0.288	yes	down	0.5996	0.2653	0.9338	0.022059	0.697073	0.151046	0.158597	0.367855	0.195351	0.584205	0.597181	0.918709	0.316241	1.49242	1.69419
g__Enorma	1.37	0.0374	0.3438	yes	up	0.5625	0.8106	0.3144	0.911765	0.467411	0.215555	2.00525	0.692971	0.570909	0.325748	0.50744	0.10746	0.167227	0.567378	0.211326
g__Colidextribacter	0.47	0.1093	0.4546	no	up	0.5342	0.6206	0.4479	0.509191	0.685751	0.479884	0.596106	0.607494	0.845006	0.325748	0.277379	0.331462	0.251668	0.965681	0.535478
g__Megamonas	5.37	0.0039	0.1248	yes	up	0.5235	1.0221	0.0248	1.19485	0.57739	2.058	0.224223	0.47928	1.59915	0.006117	0.004895	0	0.028147	0.01138	0.098499
g__Limosilactobacillus	0.19	0.7488	0.8424	no	up	0.5117	0.5461	0.4774	0.461397	0.14556	0.221848	1.318	0.175532	0.95404	0.654554	0.562916	0.767356	0.294717	0.203216	0.381461
g__Escherichia-Shigella	-1.12	0.025	0.288	yes	down	0.5003	0.3148	0.6859	0.034926	0.549895	0.196674	0.182295	0.328169	0.596653	0.48021	0.668973	0.911141	0.365912	0.720196	0.968874
g__Veillonella	-4.19	0.4704	0.6144	no	down	0.4521	0.0471	0.8571	0	0.095423	0.100697	0.014584	0.062581	0.009086	0.016823	0	0.009081	4.58798	0.120304	0.408324
g__Bilophila	1.19	0.0104	0.1815	yes	up	0.4383	0.6099	0.2668	0.727941	0.532104	0.44999	0.608867	0.779974	0.560309	0.087172	0.181112	0.3693	0.096031	0.333274	0.533687
g__Christensenellaceae_unclassified	0.47	0.2623	0.4546	no	up	0.4339	0.5036	0.3643	0.402574	0.54666	0.574288	0.650795	0.653286	0.193837	0.284456	0.290432	0.151352	0.470222	0.330022	0.659049
g__Blautia	-0.7	0.0782	0.4132	no	down	0.4247	0.3232	0.5261	0.4375	0.441533	0.281637	0.308079	0.105319	0.364958	0.761608	0.326328	0.470706	0.655662	0.294256	0.648304
g__Ralstonia	-0.34	0.2623	0.4546	no	down	0.4016	0.3549	0.4483	0.419118	0.499757	0.358733	0.324486	0.450279	0.077232	0.353276	0.345908	0.464652	0.488435	0.560875	0.476378
g__Shuttleworthia	-0.22	0.3367	0.4742	no	down	0.3749	0.3466	0.4031	0.613971	0.334789	0.287931	0.173181	0.241166	0.428561	0.604086	0.319802	0.401084	0.302995	0.360911	0.429815
g__Sellimonas	-0.6	0.2623	0.4546	no	down	0.3736	0.2972	0.4499	0.152574	0.215106	0.229715	0.776579	0.261009	0.148406	0.393038	0.518862	0.202812	0.619236	0.738079	0.227444
g__Pseudoflavonifractor	-2.95	0.025	0.288	yes	down	0.3704	0.0849	0.6559	0.029412	0.126152	0.051922	0.096617	0.111425	0.09389	0.131523	0.140321	0.202812	0.091064	3.0775	0.291916
g__Parabacteroides	3.57	0.0039	0.1248	yes	up	0.3273	0.6038	0.0508	0.564338	0.94776	0.478311	0.696369	0.560177	0.375558	0.030587	0.037528	0.024216	0.155637	0.0569	0
g__Peptococcaceae_unclassified	-1.14	0.0374	0.3438	yes	down	0.3214	0.2009	0.4419	0.216912	0.150412	0.209261	0.236984	0.161795	0.230181	0.373157	0.153374	0.806708	0.587778	0.409683	0.32057
g__Eubacterium]_hallii_group	-1.15	0.1495	0.4546	no	down	0.3052	0.1893	0.4211	0.029412	0.443151	0.143179	0.211463	0.148058	0.160521	0.983361	0.161532	0.561517	0.365912	0.060152	0.393997
g__Anaerotruncus	-0.63	0.1093	0.4546	no	down	0.2972	0.233	0.3615	0.172794	0.313764	0.179367	0.083856	0.377013	0.271068	0.110112	0.391594	0.398057	0.188751	0.557624	0.522941
g__Peptococcus	-8.13	0.0033	0.1248	yes	down	0.2952	0.0021	0.5882	0	0.003235	0.00944	0	0	0	1.05677	0.651025	0.320867	0.654006	0.463332	0.383252
g__Helicobacter	-0.48	0.2623	0.4546	no	down	0.2852	0.2385	0.3318	0.139706	0.185994	0.383907	0.140368	0.532702	0.048459	0.152933	0.406279	0.175569	0.284782	0.59339	0.377879
g__Barnesiellaceae_unclassified	-1.87	0.2002	0.4546	no	down	0.2789	0.1196	0.4381	0.051471	0.240983	0.122724	0.087502	0.186217	0.028773	0.071879	0.243114	1.66033	0.016557	0.305636	0.331316
g__Rhodococcus	-0.48	0.1495	0.4546	no	down	0.27	0.2252	0.3148	0.290441	0.181142	0.212408	0.357299	0.112951	0.196865	0.3441	0.252904	0.204326	0.301339	0.282876	0.503242
g__Frisingicoccus	-7.58	0.0609	0.3508	no	down	0.2685	0.0028	0.5342	0.005515	0.004852	0.006294	0	0	0	1.9866	0.004895	0.007568	0.62917	0	0.576668
g__Akkermansia	-0.42	0.4233	0.5592	no	down	0.2645	0.2263	0.3026	0.172794	0.156882	0.228142	0.185941	0.112951	0.501249	0.495504	0.465018	0.224001	0.187095	0.107298	0.336688
g__Lachnospiraceae_NK4A136_group	-0.45	0.2002	0.4546	no	down	0.2626	0.2216	0.3036	0.086397	0.22481	0.314678	0.185941	0.193849	0.324071	0.308925	0.30838	0.29211	0.367568	0.300759	0.243562
g__UCG-010_unclassified	-2.31	0.0039	0.1248	yes	down	0.2599	0.0871	0.4326	0.112132	0.066311	0.094403	0.087502	0.029001	0.133263	0.267633	0.375277	0.328435	0.556319	0.362537	0.705613
g__Lachnospiraceae_UCG-010	-0.63	0.2623	0.4546	no	down	0.2572	0.2022	0.3121	0.018382	0.063076	0.18566	0.16042	0.152637	0.632998	0.056585	0.303485	0.508544	0.326175	0.183707	0.494287
g__Rikenella	-2.13	0.0065	0.1639	yes	down	0.2559	0.0952	0.4167	0.040441	0.155264	0.07867	0.072918	0.1679	0.056031	0.428213	0.40791	0.58422	0.160604	0.718571	0.20058
g__Parasutterella	0.54	0.1495	0.4546	no	up	0.2338	0.2768	0.1908	0.079044	0.359049	0.347719	0.267974	0.354117	0.252896	0.047409	0.200692	0.426814	0.054638	0.180456	0.234607
g__Klebsiella	-0.16	0.7488	0.8424	no	down	0.2271	0.2142	0.24	0.025735	0.223193	0.391774	0	0.143479	0.501249	0.415978	0.08974	0.140758	0.604335	0.14469	0.044772
g__Ruminococcus	-0.36	0.3367	0.4742	no	down	0.2228	0.1953	0.2503	0.202206	0.185994	0.223421	0.233338	0.163321	0.16355	0.247752	0.135426	0.137731	0.248357	0.336525	0.395788
g__DTU089	-2.42	0.0039	0.1248	yes	down	0.2175	0.0685	0.3664	0	0.045285	0.133738	0.078387	0.08395	0.06966	0.500092	0.324697	0.473733	0.223521	0.287753	0.388624
g__Bacteroidota_unclassified	-0.25	0.3367	0.4742	no	down	0.2139	0.1954	0.2324	0.053309	0.300825	0.18566	0.158597	0.366328	0.107519	0.013764	0.006527	0.028757	0.04636	0.754337	0.544432
g__Catenisphaera	-8.11	0.2947	0.4546	no	down	0.2079	0.0015	0.4143	0	0	0	0	0.009158	0	0.006117	0	2.4731	0	0.006503	0
g__Ochrobactrum	-0.55	0.2623	0.4546	no	down	0.2074	0.1682	0.2466	0.011029	0.258774	0.158912	0.03099	0.335801	0.213523	0.195755	0.213745	0.410165	0.344388	0.297508	0.017909
g__unclassified	1.06	0.2002	0.4546	no	up	0.2062	0.2786	0.1338	0.439338	0.326702	0.058215	0.411988	0.3068	0.12872	0.136111	0.122373	0.131677	0.059606	0.19021	0.162971
g__Erysipelotrichaceae_unclassified	-6.15	0.0037	0.1248	yes	down	0.1942	0.0054	0.3831	0.012868	0	0	0.016407	0.003053	0	0.448094	0.08974	0.183136	0.758316	0.434069	0.385042
g__Roseburia	0.15	0.7488	0.8424	no	up	0.1824	0.1917	0.1732	0.040441	0.210254	0.272197	0.218755	0.157216	0.251382	0.126935	0.032633	0.278488	0.096031	0.300759	0.204162
g__Flavonifractor	-0.44	0.2623	0.4546	no	down	0.1756	0.149	0.2022	0.209559	0.063076	0.095977	0.189587	0.17248	0.16355	0.033645	0.234956	0.281515	0.086097	0.276373	0.30087
g__Anaerofilum	-2.56	0.0039	0.1248	yes	down	0.175	0.0506	0.2994	0.047794	0.038816	0.034615	0.043751	0.085477	0.053002	0.085643	0.172954	0.278488	0.334454	0.450326	0.474587
g__GCA-900066575	0.02	0.631	0.762	no	up	0.1616	0.1626	0.1606	0.03125	0.242601	0.209261	0.200525	0.149584	0.142349	0.166697	0.138689	0.095352	0.13908	0.217847	0.205953
g__Phascolarctobacterium	1.38	0.0782	0.4132	no	up	0.1594	0.2304	0.0885	0.474265	0.132622	0.110137	0.158597	0.120583	0.386159	0.04588	0.137058	0.016649	0.04636	0.03414	0.250725
g__Haemophilus	0.01	0.9361	0.9577	no	up	0.1581	0.1585	0.1577	0.005515	0.349345	0.35244	0.032813	0.210639	0	0.013764	0	0.007568	0.452009	0.455203	0.017909
g__Mordavella	-0.24	0.8728	0.9278	no	down	0.1565	0.1435	0.1695	0.029412	0.195698	0.174646	0.255214	0.196901	0.009086	0.394568	0.047318	0.140758	0.134113	0.180456	0.11999
g__Bacillus	-0.93	0.4233	0.5592	no	down	0.1553	0.1071	0.2035	0.139706	0.092188	0.105417	0.09844	0.108372	0.098433	0.004588	0.577601	0.295137	0.125834	0.185333	0.032236
g__Corynebacterium	-1.47	0.0104	0.1815	yes	down	0.1522	0.0809	0.2235	0.016544	0.174672	0.154192	0.027344	0.096161	0.016658	0.299749	0.272484	0.254272	0.157293	0.20159	0.155808
g__Merdibacter	-1.53	0.0374	0.3438	yes	down	0.1486	0.0764	0.2209	0.007353	0.189229	0.066082	0.082033	0.038159	0.075717	0.405273	0.221903	0.239137	0.064573	0.279625	0.114617
g__CHKCI002	0.34	0.8728	0.9278	no	up	0.1463	0.1634	0.1293	0.128676	0.092188	0.160486	0.09844	0.094635	0.405845	0.076467	0.101162	0.124109	0.124178	0.169075	0.18088
g__Desulfovibrio	-0.23	0.7488	0.8424	no	down	0.1396	0.1286	0.1506	0.086397	0.143943	0.07867	0.107554	0.265588	0.089347	0.079525	0.073424	0.299678	0.178817	0.104046	0.168344
g__UCG-009	0.87	0.0374	0.3438	yes	up	0.135	0.1744	0.0957	0.064338	0.161734	0.168353	0.298965	0.224376	0.12872	0.074937	0.053844	0.149839	0.04636	0.121929	0.127154
g__Anaerostipes	-2.67	0.0065	0.1639	yes	down	0.1271	0.0345	0.2196	0.029412	0.016173	0.047202	0.082033	0.032054	0	0.625497	0.181112	0.095352	0.132457	0.048772	0.234607
g__Coriobacteriales_Incertae_Sedis_unclassified	3.26	0.0039	0.1248	yes	up	0.1241	0.2249	0.0234	0.255515	0.143943	0.141605	0.215109	0.138899	0.454305	0.010705	0.045686	0.033298	0.013246	0.021134	0.016118
g__Moraxella	0.01	1	1	no	up	0.1207	0.1212	0.1202	0.003676	0.171438	0.169926	0.041928	0.154163	0.186265	0.110112	0.091372	0.099893	0.2318	0.17883	0.008954
g__Fournierella	-3.32	0.0547	0.3438	no	down	0.1182	0.0215	0.2149	0.033088	0.016173	0.015734	0.038282	0	0.025744	0.025999	0.027738	0.027243	0.228488	0.809611	0.170135
g__Mailhella	7.44	0.0033	0.1248	yes	up	0.1138	0.2263	0.0013	0.141544	0.333172	0.179367	0.151305	0.380066	0.172636	0.003059	0	0	0.004967	0	0
g__Chloroplast_unclassified	-0.52	0.1495	0.4546	no	down	0.112	0.0921	0.132	0.045956	0.1213	0.106991	0.045574	0.140426	0.092375	0.110112	0.168059	0.122595	0.198685	0.151192	0.041191
g__Enterorhabdus	1.59	0.0104	0.1815	yes	up	0.1116	0.1676	0.0556	0.246324	0.158499	0.129018	0.136722	0.054949	0.280154	0.041292	0.032633	0.012108	0.052983	0.095918	0.098499
g__Tuzzerella	-5.47	0.0037	0.1248	yes	down	0.1107	0.0049	0.2165	0	0	0.007867	0	0.013737	0.007572	0.32116	0.035896	0.623572	0.107621	0.039017	0.171926
g__Butyricimonas	4.06	0.0033	0.1248	yes	up	0.1097	0.2071	0.0124	0.198529	0.236131	0.141605	0.196879	0.375487	0.09389	0	0.004895	0	0.06954	0	0
g__Odoribacter	-3.16	0.0039	0.1248	yes	down	0.1082	0.0218	0.1946	0.03125	0.004852	0.007867	0.045574	0.024422	0.016658	0.29822	0.181112	0.224001	0.099343	0.107298	0.257889
g__Agathobacter	-0.83	0.4233	0.5592	no	down	0.0922	0.0663	0.1182	0.049632	0.092188	0.08339	0.036459	0.135847	0	0.035175	0.190902	0.180109	0.071196	0.203216	0.028654
g__Desulfovibrionaceae_unclassified	-0.31	0.4233	0.5592	no	down	0.0912	0.0814	0.101	0.051471	0.09704	0.114858	0.034636	0.111425	0.078746	0.148345	0.115846	0.043892	0.067884	0.078035	0.152226
g__Methyloversatilis	-0.53	0.2623	0.4546	no	down	0.0889	0.0729	0.1049	0.084559	0.092188	0.080243	0.087502	0.079371	0.013629	0.065761	0.075055	0.116541	0.089408	0.141438	0.141481
g__UC5-1-2E3	1.03	0.1087	0.4546	no	up	0.0886	0.119	0.0583	0.216912	0.088954	0.162059	0.114846	0.109898	0.021201	0.070349	0	0.098379	0.129145	0	0.051936
g__Collinsella	-2.29	0.1495	0.4546	no	down	0.0806	0.0273	0.1338	0.027574	0.051755	0.022027	0.038282	0.007632	0.016658	0.133052	0.10932	0.478273	0.03477	0.026012	0.021491
g__Campylobacter	-5.09	0.284	0.4546	no	down	0.0786	0.0045	0.1528	0.007353	0	0	0	0.019843	0	0.073408	0	0	0.399026	0	0.444142
g__Ruminococcus]_gnavus_group	-1.37	0.1495	0.4546	no	down	0.0776	0.0434	0.1118	0.034926	0.093806	0.011014	0.021875	0.027475	0.071174	0.04588	0.071792	0.086271	0.033114	0.066655	0.367133
g__Eubacterium	-0.79	0.259	0.4546	no	down	0.0771	0.0564	0.0978	0.224265	0.027495	0	0.054689	0	0.031801	0.116229	0	0.059027	0.206964	0.172327	0.032236
g__Oscillospira	1.89	0.0374	0.3438	yes	up	0.0737	0.1161	0.0314	0.018382	0.213489	0.122724	0.096617	0.169427	0.075717	0.024469	0.045686	0.049946	0.021524	0	0.046563
g__Enterococcus	-0.97	0.0374	0.3438	yes	down	0.0732	0.0494	0.0969	0.034926	0.027495	0.022027	0.027344	0	0.184751	0.079525	0.050581	0.071136	0.205308	0.128432	0.046563
g__Paludicola	0.87	0.1495	0.4546	no	up	0.0726	0.0938	0.0513	0.051471	0.085719	0.066082	0.072918	0.059528	0.227152	0.038233	0.048949	0.07719	0.006623	0.133309	0.003582
g__Muribaculum	-0.98	0.025	0.288	yes	down	0.0664	0.0446	0.0882	0.073529	0.019408	0.069229	0.005469	0.03358	0.066631	0.103995	0.08974	0.093838	0.064573	0.071532	0.105663
g__Family_XIII_UCG-001	0.68	0.2002	0.4546	no	up	0.0653	0.0805	0.0502	0.128676	0.050137	0.077096	0.047397	0.132794	0.046945	0.013764	0.09953	0.040865	0.014901	0.074783	0.057309
g__Clostridiaceae_unclassified	-4.17	0.0039	0.1248	yes	down	0.0589	0.0062	0.1116	0	0.006469	0.003147	0.010938	0.013737	0.003029	0.055056	0.106057	0.027243	0.182128	0.121929	0.177299
g__Bacteroidales_unclassified	-3.61	0.6248	0.7593	no	down	0.0579	0.0088	0.1071	0	0.008087	0.00944	0	0.032054	0.003029	0.012235	0.006527	0.027243	0	0.596641	0
g__Dialister	0.05	1	1	no	up	0.056	0.057	0.0549	0.141544	0.059842	0.014161	0.083856	0.027475	0.015143	0.016823	0.00979	0.056	0.033114	0.063403	0.150435
g__Acidithiobacillus	0.13	0.8583	0.9278	no	up	0.0556	0.0581	0.053	0	0.148795	0.106991	0	0.093108	0	0	0	0	0.13908	0.17883	0
g__Eubacterium]_nodatum_group	-0.34	0.631	0.762	no	down	0.0552	0.0488	0.0616	0.023897	0.032347	0.028321	0.072918	0.08395	0.051488	0.082584	0.024475	0.018162	0.097687	0.037392	0.109245
g__UCG-002	-0.42	0.4233	0.5592	no	down	0.0512	0.0439	0.0586	0.042279	0.038816	0.047202	0.009115	0.024422	0.101461	0.044351	0.040791	0.068109	0.079474	0.100795	0.017909
g__Slackia	2.51	0.0064	0.1639	yes	up	0.0473	0.0805	0.0141	0.104779	0.033964	0.037761	0.144013	0.056476	0.106004	0.027528	0.004895	0	0	0.017883	0.034027
g__Gorbachella	-0.18	0.4704	0.6144	no	down	0.0426	0.04	0.0452	0.064338	0.038816	0.003147	0.072918	0.061055	0	0.004588	0	0.018162	0.084441	0.078035	0.085963
g__Family_XIII_AD3011_group	-0.91	0.0374	0.3438	yes	down	0.0409	0.0285	0.0534	0.023897	0.008087	0.033041	0.034636	0.030527	0.040887	0.044351	0.037528	0.049946	0.048016	0.029263	0.111035
g__Sutterella	5.31	0.0201	0.2842	yes	up	0.0408	0.0796	0.002	0.066176	0.087336	0.111711	0.125784	0	0.086318	0	0	0	0	0.003251	0.008954
g__Lachnoclostridium	-0.27	0.4233	0.5592	no	down	0.0402	0.0364	0.044	0.014706	0.082484	0.105417	0.005469	0	0.0106	0.077996	0.011421	0.052973	0.028147	0.03414	0.0591
g__Coprococcus	-0.26	0.5218	0.6591	no	down	0.0392	0.0356	0.0427	0.03125	0.066311	0.028321	0.005469	0.071739	0.0106	0.051997	0.044054	0.08173	0.024836	0.017883	0.035818
g__Clostridium_sensu_stricto_1	-1.22	0.2623	0.4546	no	down	0.0389	0.0234	0.0544	0.016544	0.009704	0.061362	0.025521	0	0.027258	0.09176	0.024475	0.024216	0.05795	0.01138	0.116408
g__Erysipelotrichaceae_UCG-003	-0.62	0.2623	0.4546	no	down	0.0384	0.0302	0.0465	0.044118	0	0.044055	0.058335	0.019843	0.015143	0.077996	0.01958	0.052973	0.01159	0.050397	0.066263
g__Succinatimonas	Inf	0.0074	0.1639	yes	up	0.0377	0.0754	0	0.009191	0.10351	0	0.109377	0.178585	0.051488	0	0	0	0	0	0
g__Achromobacter	-0.63	0.5189	0.6591	no	down	0.0374	0.0293	0.0455	0	0.04852	0.067656	0	0.039686	0.019687	0.096348	0.039159	0.063568	0.048016	0.026012	0
g__Eubacterium]_oxidoreducens_group	-1.23	0.2623	0.4546	no	down	0.0372	0.0222	0.0522	0.045956	0.033964	0	0.047397	0.003053	0.003029	0.035175	0.017948	0.039352	0.013246	0.160947	0.046563
g__Alloprevotella	-0.04	1	1	no	down	0.0371	0.0366	0.0376	0.055147	0.050137	0.031468	0.040105	0.032054	0.0106	0.021411	0.017948	0.022703	0.051327	0.040643	0.071636
g__Anaeroplasma	-Inf	0.0021	0.1248	yes	down	0.0348	0	0.0696	0	0	0	0	0	0	0.036704	0.08974	0.118055	0.08113	0.065029	0.026863
g__Brevundimonas	-0.28	0.4233	0.5592	no	down	0.0346	0.0312	0.0379	0.023897	0.04852	0.034615	0.043751	0.025948	0.0106	0.038233	0.031001	0.039352	0.043048	0.04552	0.030445
g__Gastranaerophilales_unclassified	-1.78	0.229	0.4546	no	down	0.033	0.0149	0.0512	0.022059	0.021025	0.012587	0	0.018316	0.015143	0.059644	0	0.093838	0.003311	0.091041	0.0591
g__UCG-007	0.95	0.0163	0.2538	yes	up	0.032	0.0421	0.0218	0.020221	0.046903	0.048775	0.045574	0.044265	0.046945	0.009176	0.031001	0.034811	0.016557	0.017883	0.021491
g__Acetivibrio	-1.21	0.1495	0.4546	no	down	0.0295	0.0178	0.0413	0.033088	0.003235	0.00472	0.03099	0.004579	0.030287	0.016823	0.016316	0.016649	0.052983	0.073158	0.071636
g__Paramuribaculum	-0.74	0.0547	0.3438	no	down	0.0289	0.0216	0.0361	0.036765	0.014556	0.007867	0.040105	0.01679	0.013629	0.018352	0.042423	0.046919	0.028147	0.032515	0.048354
g__Dorea	-0.63	0.4233	0.5592	no	down	0.0274	0.0215	0.0333	0.023897	0.008087	0.031468	0.010938	0.029001	0.025744	0.055056	0.014685	0.049946	0.024836	0.055275	0
g__Acinetobacter	-1.33	0.1068	0.4546	no	down	0.0271	0.0154	0.0388	0.014706	0.04852	0	0	0.029001	0	0.012235	0.026106	0.021189	0.054638	0.084538	0.034027
g__Prevotella_9	0.81	0.7471	0.8424	no	up	0.0263	0.0335	0.0191	0.112132	0.011321	0.006294	0.071095	0	0	0.033645	0.016316	0.033298	0	0.024386	0.007164
g__Pseudobutyrivibrio	-1.3	0.0776	0.4132	no	down	0.0246	0.0142	0.035	0	0	0.011014	0.045574	0.012211	0.016658	0.061173	0.039159	0.010595	0.024836	0.027637	0.046563
g__Aquabacterium	-0.4	0.4233	0.5592	no	down	0.0235	0.0203	0.0268	0.029412	0.02426	0.020454	0.029167	0.018316	0	0.019881	0.022843	0.037838	0.014901	0.029263	0.035818
g__Allorhizobium-Neorhizobium-Pararhizobium-Rhizobium	-0.05	0.8719	0.9278	no	down	0.0234	0.023	0.0238	0	0.054989	0.026748	0	0.051897	0.004543	0.009176	0.017948	0.03027	0.036426	0.048772	0
g__Caproiciproducens	-1.67	0.1093	0.4546	no	down	0.0229	0.011	0.0349	0.003676	0.009704	0.017307	0.020053	0.003053	0.012115	0.021411	0.006527	0.05146	0.006623	0.021134	0.102081
g__Pseudoxanthomonas	0.69	0.4751	0.6163	no	up	0.0229	0.0282	0.0175	0	0.059842	0.031468	0	0.077845	0	0	0	0	0.059606	0.04552	0
g__Papillibacter	-0.97	0.1495	0.4546	no	down	0.0227	0.0154	0.0301	0.014706	0.009704	0.015734	0.010938	0.01679	0.02423	0.027528	0	0.068109	0.016557	0.050397	0.017909
g__Gordonibacter	-2.93	0.0463	0.3438	yes	down	0.022	0.0051	0.0389	0.025735	0	0	0	0.004579	0	0.087172	0.008158	0	0.100998	0.004877	0.032236
g__CHKCI001	-0.91	0.1994	0.4546	no	down	0.022	0.0153	0.0288	0	0.02426	0.039335	0.021875	0	0.006057	0.004588	0.040791	0.018162	0.008279	0.047146	0.053727
g__Anaerovorax	-1.32	0.0374	0.3438	yes	down	0.0217	0.0124	0.031	0.014706	0.011321	0.00944	0.016407	0.007632	0.015143	0.007647	0.017948	0.016649	0.024836	0.047146	0.071636
g__Lachnospiraceae_FCS020_group	0.11	0.8728	0.9278	no	up	0.0214	0.0222	0.0206	0.003676	0.019408	0	0.023698	0.036633	0.049973	0.02294	0.022843	0.033298	0.008279	0.016257	0.0197
g__Rhodospirillales_unclassified	-2.58	0.1727	0.4546	no	down	0.0212	0.0061	0.0364	0.011029	0	0.007867	0.005469	0.009158	0.003029	0.048939	0.004895	0.012108	0.041393	0	0.111035
g__Citrobacter	-0.34	0.6884	0.8109	no	down	0.0212	0.0187	0.0236	0.007353	0.035581	0.023601	0	0.03358	0.012115	0.030587	0.017948	0.021189	0.026491	0.04552	0
g__Marvinbryantia	-0.56	0.631	0.762	no	down	0.021	0.017	0.0251	0.029412	0.016173	0.00472	0.01823	0	0.033316	0.055056	0.011421	0.048433	0.006623	0.016257	0.012536
g__CAG-352	-Inf	0.0074	0.1639	yes	down	0.0208	0	0.0415	0	0	0	0	0	0	0.02294	0.021211	0.028757	0	0.029263	0.146853
g__Lachnospira	-0.39	0.5189	0.6591	no	down	0.0208	0.018	0.0236	0.025735	0.014556	0	0.052866	0	0.015143	0.019881	0.014685	0.074163	0.016557	0	0.016118
g__Staphylococcus	-1.89	0.024	0.288	yes	down	0.02	0.0085	0.0314	0.011029	0.016173	0	0.023698	0	0	0.035175	0.037528	0.046919	0.009934	0.017883	0.041191
g__Fusobacterium	-1.1	1	1	no	down	0.0198	0.0126	0.027	0.047794	0	0	0.021875	0	0.006057	0	0	0	0	0.060152	0.102081
g__Rikenellaceae_RC9_gut_group	-0.4	0.8728	0.9278	no	down	0.0194	0.0167	0.022	0.011029	0.017791	0.020454	0.023698	0.013737	0.013629	0.018352	0.013053	0.013622	0.038081	0.013006	0.035818
g__V9D2013_group	0.1	0.8728	0.9278	no	up	0.0193	0.0199	0.0186	0.016544	0.014556	0.031468	0.014584	0.01679	0.025744	0	0.027738	0.034811	0.008279	0.02276	0.017909
g__Holdemania	-0.76	0.5745	0.7116	no	down	0.0192	0.0143	0.0242	0	0.025877	0.012587	0.029167	0.013737	0.004543	0.024469	0.013053	0.015135	0.074507	0.017883	0
g__Oceanobacillus	-0.62	0.5144	0.6591	no	down	0.0191	0.0151	0.0232	0	0.009704	0.045628	0	0.021369	0.013629	0.055056	0.017948	0.037838	0.028147	0	0
g__Provencibacterium	0.25	0.5211	0.6591	no	up	0.0185	0.0201	0.0169	0.020221	0.030729	0.017307	0.005469	0.007632	0.039373	0.010705	0.052213	0.010595	0	0.027637	0
g__Fusicatenibacter	-0.45	0.5218	0.6591	no	down	0.0183	0.0155	0.0212	0.020221	0	0.017307	0.021875	0.012211	0.021201	0.016823	0.01958	0.018162	0.031459	0.019509	0.021491
g__Eisenbergiella	-0.18	1	1	no	down	0.0182	0.0171	0.0194	0	0.022643	0.033041	0.009115	0.012211	0.025744	0.044351	0.006527	0.012108	0.01159	0.030889	0.010745
g__Romboutsia	-0.23	0.5218	0.6591	no	down	0.0179	0.0165	0.0194	0.012868	0.022643	0.029894	0.01823	0.009158	0.006057	0.024469	0.026106	0.012108	0.018213	0.021134	0.014327
g__Caulobacter	-0.26	0.5218	0.6591	no	down	0.0176	0.016	0.0191	0.011029	0.025877	0.026748	0.010938	0.01679	0.004543	0.016823	0.021211	0.033298	0.016557	0.017883	0.008954
g__Bradyrhizobium	-0.22	0.8728	0.9278	no	down	0.0166	0.0153	0.0178	0.014706	0.016173	0.015734	0.025521	0.019843	0	0.012235	0.016316	0.03027	0.014901	0.024386	0.008954
g__Herbaspirillum	-0.79	0.37	0.5198	no	down	0.0163	0.012	0.0207	0	0.011321	0.036188	0	0.024422	0	0.029057	0.034264	0.019676	0.019869	0.021134	0
g__Clostridiales_Family_XIV._Incertae_Sedis_unclassified	-1.03	0.4201	0.5592	no	down	0.0162	0.0106	0.0217	0.038603	0	0	0.014584	0.006105	0.004543	0.007647	0	0.012108	0.003311	0.039017	0.068054
g__Vibrio	-0.51	0.2002	0.4546	no	down	0.0159	0.0131	0.0186	0	0.019408	0.012587	0.016407	0.01679	0.013629	0.02294	0.008158	0.013622	0.026491	0.02276	0.017909
g__Quinella	-0.58	0.3333	0.4742	no	down	0.0159	0.0128	0.0191	0	0.006469	0.012587	0	0.012211	0.04543	0.030587	0.00979	0.015135	0.033114	0.026012	0
g__Sulfobacillus	0.55	0.4751	0.6163	no	up	0.0158	0.0187	0.0128	0	0.043668	0.039335	0	0.029001	0	0	0	0	0.038081	0.039017	0
g__Lactonifactor	-0.08	0.8068	0.9041	no	down	0.0158	0.0154	0.0163	0.007353	0.027495	0	0.034636	0.015264	0.007572	0	0	0	0.021524	0.027637	0.048354
g__Subgroup_10	-0.38	0.4632	0.6078	no	down	0.0154	0.0134	0.0174	0	0.032347	0.015734	0	0.032054	0	0.009176	0.021211	0.016649	0.021524	0.035766	0
g__Mucispirillum	-0.08	0.8728	0.9278	no	down	0.015	0.0146	0.0154	0.007353	0.008087	0.017307	0.029167	0.012211	0.013629	0.007647	0.016316	0.027243	0.009934	0.01138	0.0197
g__Alphaproteobacteria_unclassified	-5.17	0.0742	0.411	no	down	0.0148	0.0008	0.0288	0	0	0	0	0.004579	0	0.053527	0.034264	0.08173	0	0.003251	0
g__Coprobacter	-4.03	0.1351	0.4546	no	down	0.0148	0.0017	0.0278	0.003676	0	0	0.003646	0.003053	0	0.016823	0.047318	0.040865	0	0.061778	0
g__Neisseria	0.83	0.2894	0.4546	no	up	0.0147	0.0188	0.0106	0.029412	0.021025	0.026748	0.020053	0.015264	0	0	0	0	0.021524	0.026012	0.016118
g__Clostridiales_Family_IV._Incertae_Sedis_unclassified	-0.44	0.7471	0.8424	no	down	0.0146	0.0124	0.0168	0.049632	0.004852	0	0.009115	0.003053	0.007572	0	0	0.007568	0.006623	0.079661	0.007164
g__Tyzzerella	-0.96	0.6248	0.7593	no	down	0.014	0.0095	0.0185	0.012868	0	0	0.007292	0.027475	0.009086	0.003059	0.017948	0.056	0	0.03414	0
g__Dolosigranulum	-0.19	0.8705	0.9278	no	down	0.0138	0.0129	0.0147	0.020221	0.029112	0.015734	0	0.012211	0	0	0	0.004541	0.02318	0.019509	0.041191
g__Ruegeria	-Inf	0.0585	0.3438	no	down	0.0136	0	0.0273	0	0	0	0	0	0	0.055056	0.057107	0.05146	0	0	0
g__Harryflintia	-0.02	0.6884	0.8109	no	down	0.0135	0.0134	0.0136	0.025735	0.014556	0.014161	0.010938	0.015264	0	0	0.013053	0.004541	0.019869	0.006503	0.037609
g__Pseudomonas	-0.61	0.5211	0.6591	no	down	0.0134	0.0106	0.0162	0.009191	0.014556	0	0	0.030527	0.009086	0.009176	0.013053	0.042379	0.006623	0.008129	0.017909
g__Izemoplasmatales_unclassified	-Inf	0.0222	0.2842	yes	down	0.0133	0	0.0265	0	0	0	0	0	0	0.136111	0.008158	0	0.01159	0.003251	0
g__Lawsonella	-4.66	0.0874	0.4455	no	down	0.0132	0.001	0.0253	0	0.003235	0	0	0	0.003029	0.048939	0.058739	0.040865	0.003311	0	0
g__Subgroup_17_unclassified	-1.48	0.0416	0.3438	yes	down	0.0131	0.0069	0.0193	0	0.021025	0.011014	0	0.009158	0	0.024469	0.02937	0.024216	0.02318	0.014632	0
g__Candidatus_Saccharimonas	-1.26	0.0505	0.3438	no	down	0.0131	0.0077	0.0185	0	0	0.007867	0.038282	0	0	0.009176	0.017948	0.013622	0.02318	0.013006	0.034027
g__Proteus	-3.56	0.153	0.4546	no	down	0.0128	0.002	0.0236	0	0	0	0	0	0.012115	0.056585	0.042423	0.042379	0	0	0
g__Prevotellaceae_unclassified	Inf	0.0222	0.2842	yes	up	0.0124	0.0249	0	0	0.035581	0	0.071095	0.035106	0.007572	0	0	0	0	0	0
g__Robinsoniella	-0.18	0.5683	0.7055	no	down	0.0121	0.0113	0.0128	0.036765	0	0	0.014584	0	0.016658	0.007647	0	0.006054	0.016557	0.017883	0.028654
g__Gammaproteobacteria_unclassified	-1.35	0.2155	0.4546	no	down	0.0119	0.0067	0.0171	0	0.040433	0	0	0	0	0	0.058739	0.003027	0	0.040643	0
g__Anaerofustis	-1.33	0.1068	0.4546	no	down	0.0118	0.0067	0.0168	0	0	0.011014	0.010938	0.018316	0	0.018352	0.017948	0.007568	0.014901	0.009754	0.032236
g__Granulicatella	0.06	0.7483	0.8424	no	up	0.0118	0.0121	0.0116	0.007353	0.014556	0.007867	0.01823	0.013737	0.0106	0	0	0.007568	0.031459	0.016257	0.014327
g__Mitochondria_unclassified	-1.11	0.0761	0.4132	no	down	0.0117	0.0074	0.016	0	0.012939	0	0.014584	0.007632	0.009086	0.021411	0.027738	0.019676	0.016557	0	0.010745
g__Dubosiella	-1.4	0.2451	0.4546	no	down	0.0115	0.0063	0.0166	0	0.003235	0	0.007292	0	0.027258	0	0.022843	0	0.029803	0.030889	0.016118
g__Eubacterium]_brachy_group	0.41	0.2971	0.4546	no	up	0.0113	0.0129	0.0097	0.007353	0.014556	0.014161	0.020053	0	0.021201	0.007647	0.006527	0.019676	0.01159	0	0.012536
g__Gemella	0.22	0.7483	0.8424	no	up	0.0113	0.0122	0.0105	0.005515	0	0	0.03099	0.010685	0.025744	0.009176	0.011421	0.010595	0.013246	0.009754	0.008954
g__DTU014_unclassified	0.7	0.3051	0.4546	no	up	0.0109	0.0135	0.0083	0	0.017791	0.012587	0.03099	0.019843	0	0	0	0.012108	0	0	0.037609
g__Pygmaiobacter	-Inf	0.1396	0.4546	no	down	0.01	0	0.02	0	0	0	0	0	0	0	0	0	0	0.073158	0.046563
g__Sulfurifustis	0.04	0.9319	0.9551	no	up	0.01	0.0101	0.0098	0	0.012939	0.020454	0	0.027475	0	0	0	0.004541	0.028147	0.026012	0
g__Hungatella	2.66	0.5283	0.6601	no	up	0.0099	0.0171	0.0027	0	0.011321	0	0.091148	0	0	0	0	0	0	0	0.016118
g__Proteobacteria_unclassified	-1.45	0.3051	0.4546	no	down	0.0099	0.0053	0.0145	0	0.004852	0.026748	0	0	0	0.018352	0.024475	0	0.021524	0.02276	0
g__Sporosarcina	-0.01	0.9319	0.9551	no	down	0.0097	0.0097	0.0098	0	0.027495	0.011014	0	0	0.019687	0	0	0.006054	0.038081	0.014632	0
g__Cutibacterium	-3.36	0.0874	0.4455	no	down	0.0096	0.0017	0.0174	0	0	0	0.007292	0.003053	0	0.038233	0.031001	0.022703	0	0	0.012536
g__Actinomyces	0.45	0.5683	0.7055	no	up	0.0096	0.0111	0.0081	0.014706	0.021025	0.012587	0	0.012211	0.006057	0	0	0	0.018213	0.021134	0.008954
g__Rothia	-0.05	0.7483	0.8424	no	down	0.0096	0.0094	0.0097	0.005515	0.012939	0	0	0.010685	0.027258	0.009176	0.00979	0.010595	0.004967	0.013006	0.010745
g__Coriobacteriaceae_UCG-002	-0.12	0.7976	0.8956	no	down	0.0094	0.009	0.0098	0.014706	0	0.028321	0.010938	0	0	0.006117	0	0	0	0.047146	0.005373
g__Defluviitaleaceae_unclassified	-1.83	0.197	0.4546	no	down	0.0091	0.004	0.0142	0	0.003235	0.014161	0.003646	0.003053	0	0	0.011421	0.003027	0.02318	0.024386	0.023282
g__Atopostipes	-0.82	0.4151	0.5592	no	down	0.009	0.0065	0.0115	0	0.014556	0.00944	0	0.003053	0.012115	0.021411	0.013053	0	0.02318	0.01138	0
g__Herminiimonas	-0.27	0.902	0.9278	no	down	0.009	0.0081	0.0098	0	0	0	0	0.048844	0	0	0	0.059027	0	0	0
g__Turicibacter	-0.96	0.2894	0.4546	no	down	0.0089	0.006	0.0117	0	0	0.007867	0.014584	0.013737	0	0.010705	0	0.018162	0.01159	0.004877	0.025073
g__Thermoanaerobacterium	0.3	0.721	0.8323	no	up	0.0088	0.0097	0.0079	0	0.019408	0.025174	0	0.013737	0	0	0	0	0.02318	0.024386	0
g__Rodentibacter	-4.38	0.153	0.4546	no	down	0.0087	0.0008	0.0167	0	0	0	0	0.004579	0	0.032116	0.039159	0.028757	0	0	0
g__Dongia	-2.36	0.0463	0.3438	yes	down	0.0083	0.0027	0.0139	0	0.011321	0.00472	0	0	0	0.015293	0.024475	0.028757	0.004967	0.009754	0
g__Defluviitaleaceae_UCG-011	-1.09	0.3281	0.4689	no	down	0.0083	0.0053	0.0113	0.007353	0	0.003147	0	0.007632	0.013629	0	0.014685	0.013622	0.026491	0.013006	0
g__Dielma	Inf	0.0074	0.1639	yes	up	0.0081	0.0162	0	0	0.038816	0.014161	0.010938	0.018316	0.015143	0	0	0	0	0	0
g__Burkholderia-Caballeronia-Paraburkholderia	-1.14	0.3051	0.4546	no	down	0.008	0.005	0.011	0	0.012939	0	0	0.01679	0	0	0	0.024216	0.014901	0.016257	0.010745
g__Enterobacter	-Inf	0.0585	0.3438	no	down	0.0075	0	0.015	0	0	0	0	0	0	0.032116	0.022843	0.034811	0	0	0
g__Eubacterium]_ventriosum_group	-2.62	0.0874	0.4455	no	down	0.0075	0.0021	0.0129	0	0	0.007867	0	0.004579	0	0.025999	0.011421	0.012108	0	0.027637	0
g__Candidatus_Soleaferrea	-1.23	0.2215	0.4546	no	down	0.0074	0.0044	0.0103	0	0.004852	0.007867	0	0.013737	0	0.004588	0.011421	0.021189	0.013246	0.01138	0
g__Xanthomonas	-4.83	0.0495	0.3438	yes	down	0.0073	0.0005	0.0142	0	0	0	0	0.003053	0	0	0.014685	0.004541	0.004967	0	0.06089
g__F082_unclassified	-0.88	0.6691	0.7974	no	down	0.0071	0.005	0.0092	0	0	0.00472	0.003646	0.021369	0	0	0	0.02573	0.01159	0	0.017909
g__Lachnospiraceae_UCG-009	-0.66	0.902	0.9278	no	down	0.0071	0.0055	0.0087	0.033088	0	0	0	0	0	0	0	0	0	0	0.051936
g__Thermodesulfovibrionia_unclassified	0.89	0.5922	0.7258	no	up	0.007	0.0091	0.0049	0	0.011321	0.015734	0	0.027475	0	0	0	0	0.01159	0.017883	0
g__Coriobacteriaceae_unclassified	-2.55	0.4418	0.581	no	down	0.0069	0.002	0.0117	0	0	0.003147	0	0.003053	0.006057	0	0.024475	0	0.021524	0.024386	0
g__Acetanaerobacterium	3.19	0.0201	0.2842	yes	up	0.0066	0.0119	0.0013	0	0.012939	0.011014	0.020053	0.013737	0.013629	0	0.004895	0.003027	0	0	0
g__Altererythrobacter	-Inf	0.0585	0.3438	no	down	0.0065	0	0.0129	0	0	0	0	0	0	0.029057	0.021211	0.027243	0	0	0
g__Faecalimonas	1.09	0.2947	0.4546	no	up	0.0064	0.0087	0.0041	0	0.029112	0	0	0.015264	0.007572	0	0	0	0	0.024386	0
g__Flavobacterium	-0.02	0.6742	0.7974	no	down	0.0063	0.0063	0.0064	0	0	0.037761	0	0	0	0.032116	0	0.006054	0	0	0
g__Beduinibacterium	1.4	0.1215	0.4546	no	up	0.0062	0.009	0.0034	0	0.004852	0.014161	0.01823	0.012211	0.004543	0	0	0.003027	0.003311	0	0.014327
g__Acidaminobacter	3.35	0.0132	0.2236	yes	up	0.0062	0.0112	0.0011	0.011029	0.011321	0	0.014584	0.009158	0.021201	0	0	0	0.006623	0	0
g__Lactococcus	-Inf	0.3173	0.4546	no	down	0.0062	0	0.0125	0	0	0	0	0	0	0	0	0	0	0.074783	0
g__Holdemanella	1.26	0.1841	0.4546	no	up	0.0061	0.0086	0.0036	0.011029	0.011321	0.006294	0	0.015264	0.007572	0	0.00979	0.012108	0	0	0
g__Lachnospiraceae_XPB1014_group	-1.26	0.2113	0.4546	no	down	0.0061	0.0036	0.0086	0	0	0	0.021875	0	0	0.009176	0.013053	0.016649	0	0	0.012536
g__Lachnospiraceae_AC2044_group	-1.63	0.902	0.9278	no	down	0.0061	0.003	0.0093	0	0	0	0.01823	0	0	0	0	0	0	0	0.055518
g__Thermicanus	0.05	0.721	0.8323	no	up	0.0059	0.006	0.0058	0	0.012939	0.007867	0	0.015264	0	0	0	0	0.02318	0.01138	0
g__Chryseobacterium	-0.15	0.7398	0.8424	no	down	0.0058	0.0055	0.0061	0	0.009704	0.015734	0	0.007632	0	0.013764	0	0.004541	0.009934	0.008129	0
g__Porphyromonas	0.12	0.8681	0.9278	no	up	0.0058	0.0061	0.0056	0	0.006469	0.017307	0.003646	0.009158	0	0	0	0	0.014901	0.01138	0.007164
g__Methylobacterium-Methylorubrum	2.85	0.7032	0.8216	no	up	0.0057	0.0101	0.0014	0	0	0.00472	0	0	0.056031	0.004588	0	0	0	0	0.003582
g__Lachnospiraceae_UCG-006	-0.66	0.5922	0.7258	no	down	0.0056	0.0043	0.0068	0	0	0	0	0.019843	0.006057	0	0	0.016649	0.008279	0	0.016118
g__Hafnia-Obesumbacterium	-0.39	0.902	0.9278	no	down	0.0056	0.0048	0.0063	0	0	0	0	0.029001	0	0	0	0.037838	0	0	0
g__Thalassospira	2.76	0.0493	0.3438	yes	up	0.0054	0.0095	0.0014	0.007353	0.021025	0	0.016407	0.007632	0.004543	0	0	0	0.008279	0	0
g__Prevotellaceae_Ga6A1_group	-0.21	0.721	0.8323	no	down	0.0054	0.005	0.0058	0	0.012939	0.017307	0	0	0	0.021411	0.00979	0	0.003311	0	0
g__Vicinamibacteraceae_unclassified	-3.61	0.0742	0.411	no	down	0.0053	0.0008	0.0098	0	0	0	0	0.004579	0	0.021411	0.021211	0.004541	0	0.01138	0
g__Treponema	-0.14	0.6742	0.7974	no	down	0.0051	0.0049	0.0054	0.005515	0	0	0.023698	0	0	0	0	0	0	0	0.032236
g__Loktanella	-Inf	0.0585	0.3438	no	down	0.005	0	0.01	0	0	0	0	0	0	0.015293	0.013053	0.031784	0	0	0
g__Rhodoplanes	-Inf	0.1396	0.4546	no	down	0.005	0	0.0099	0	0	0	0	0	0	0	0.026106	0.033298	0	0	0
g__Prevotella_7	0.81	0.5497	0.6853	no	up	0.005	0.0063	0.0036	0	0.014556	0.014161	0	0.009158	0	0	0	0	0.009934	0.008129	0.003582
g__Lachnospiraceae_NC2004_group	-1.16	0.1467	0.4546	no	down	0.0049	0.003	0.0067	0	0.003235	0	0.007292	0.003053	0.004543	0	0.004895	0.004541	0.006623	0.009754	0.014327
g__Hydrogenoanaerobacterium	-3.49	0.0495	0.3438	yes	down	0.0049	0.0008	0.009	0	0	0	0	0	0.004543	0	0.004895	0.019676	0	0.008129	0.021491
g__Eubacterium]_xylanophilum_group	0.24	0.8489	0.9278	no	up	0.0049	0.0053	0.0045	0	0	0	0	0.021369	0.0106	0	0	0.009081	0	0.017883	0
g__Thermoanaerobacterales_unclassified	-2.69	0.284	0.4546	no	down	0.0048	0.0013	0.0084	0	0	0	0	0.004579	0.003029	0.016823	0	0	0.004967	0	0.028654
g__Eubacterium]_ruminantium_group	-0.65	0.3051	0.4546	no	down	0.0048	0.0037	0.0058	0	0.016173	0	0	0	0.006057	0	0.008158	0	0.01159	0.008129	0.007164
g__Saccharofermentans	-0.89	0.6742	0.7974	no	down	0.0048	0.0034	0.0063	0.016544	0	0	0.003646	0	0	0	0	0	0	0	0.037609
g__WCHB1-41_unclassified	-0.51	0.902	0.9278	no	down	0.0048	0.004	0.0057	0.023897	0	0	0	0	0	0	0	0	0	0	0.034027
g__Gemmataceae_unclassified	-2.29	0.0609	0.3508	no	down	0.0047	0.0016	0.0078	0	0.003235	0.003147	0	0.003053	0	0.003059	0.008158	0.010595	0.018213	0.006503	0
g__Phenylobacterium	-2.77	0.0742	0.411	no	down	0.0047	0.0012	0.0082	0	0	0	0.007292	0	0	0.004588	0.022843	0.012108	0.009934	0	0
g__UCG-011_unclassified	-1.14	0.3051	0.4546	no	down	0.0047	0.0029	0.0064	0	0	0	0.014584	0.003053	0	0	0.003263	0.009081	0.01159	0	0.014327
g__ASF356	-2.27	0.0874	0.4455	no	down	0.0046	0.0016	0.0077	0	0	0	0.003646	0	0.006057	0	0	0.010595	0.009934	0.014632	0.010745
g__Tidjanibacter	Inf	0.0222	0.2842	yes	up	0.0045	0.0089	0	0.003676	0	0.00472	0.014584	0.030527	0	0	0	0	0	0	0
g__Azohydromonas	-Inf	0.3173	0.4546	no	down	0.0045	0	0.009	0	0	0	0	0	0	0	0	0	0	0	0.053727
g__Novosphingobium	-0.93	0.4942	0.6397	no	down	0.0045	0.0031	0.0059	0	0	0.00944	0	0.009158	0	0	0.006527	0.006054	0.016557	0.006503	0
g__Pantoea	Inf	0.3173	0.4546	no	up	0.0044	0.0088	0	0	0	0	0	0	0.053002	0	0	0	0	0	0
g__Victivallis	-4.04	0.153	0.4546	no	down	0.0044	0.0005	0.0082	0	0	0	0	0	0.003029	0	0.017948	0.004541	0	0	0.026863
g__Fructilactobacillus	-0.2	0.6742	0.7974	no	down	0.0043	0.004	0.0046	0	0.008087	0.015734	0	0	0	0.027528	0	0	0	0	0
g__Desulfomonile	0.47	0.721	0.8323	no	up	0.0043	0.005	0.0036	0	0.012939	0.00944	0	0.007632	0	0	0	0	0.01159	0.009754	0
g__Hydrogenophilus	-1.05	1	1	no	down	0.0043	0.0028	0.0058	0.005515	0	0	0.005469	0	0.006057	0	0.003263	0	0.003311	0.003251	0.025073
g__Fonticella	1.52	0.2947	0.4546	no	up	0.0042	0.0063	0.0022	0	0.009704	0.012587	0	0.015264	0	0	0	0	0.013246	0	0
g__Clostridia_unclassified	0.82	0.1841	0.4546	no	up	0.0041	0.0053	0.003	0.003676	0	0.003147	0.003646	0.007632	0.013629	0	0	0	0.003311	0.014632	0
g__Hyphomicrobiaceae_unclassified	-Inf	0.0585	0.3438	no	down	0.004	0	0.008	0	0	0	0	0	0	0.007647	0.017948	0.022703	0	0	0
g__Vulcaniibacterium	Inf	0.3173	0.4546	no	up	0.004	0.0081	0	0	0	0	0	0	0.048459	0	0	0	0	0	0
g__Stenotrophomonas	-0.66	0.3912	0.5437	no	down	0.004	0.0031	0.0049	0	0	0	0	0.018316	0	0	0.006527	0.016649	0	0.006503	0
g__Leptotrichia	0.14	0.721	0.8323	no	up	0.004	0.0042	0.0038	0	0.009704	0.006294	0	0.009158	0	0	0	0	0.006623	0.016257	0
g__Rheinheimera	0.6	0.6081	0.7437	no	up	0.0039	0.0047	0.0031	0.005515	0	0.00944	0.007292	0	0.006057	0	0	0	0	0.008129	0.010745
g__Actinobacteriota_unclassified	-0.34	0.7325	0.8424	no	down	0.0039	0.0034	0.0043	0	0.009704	0	0	0.010685	0	0	0.008158	0.003027	0.008279	0.006503	0
g__Brevibacillus	Inf	0.3173	0.4546	no	up	0.0037	0.0073	0	0	0	0	0	0	0.043916	0	0	0	0	0	0
g__Dehalococcoides	0.24	0.8583	0.9278	no	up	0.0036	0.0039	0.0033	0	0.004852	0.007867	0	0.010685	0	0	0	0	0.008279	0.01138	0
g__KD4-96_unclassified	-Inf	0.0222	0.2842	yes	down	0.0035	0	0.0069	0	0	0	0	0	0	0	0.014685	0.010595	0.006623	0.009754	0
g__env.OPS_17_unclassified	0.76	0.4418	0.581	no	up	0.0035	0.0044	0.0026	0	0.008087	0.00944	0	0.009158	0	0	0	0.006054	0.003311	0.006503	0
g__Catenibacterium	-0.55	0.3912	0.5437	no	down	0.0034	0.0028	0.0041	0.016544	0	0	0	0	0	0.003059	0	0	0.01159	0.009754	0
g__Sphingosinicella	-Inf	0.0585	0.3438	no	down	0.0033	0	0.0067	0	0	0	0	0	0	0.012235	0.008158	0.019676	0	0	0
g__Vicinamibacterales_unclassified	-2.86	0.021	0.2842	yes	down	0.0033	0.0008	0.0058	0	0.004852	0	0	0	0	0.010705	0.004895	0.003027	0.008279	0.008129	0
g__Comamonas	-2	0.4005	0.5441	no	down	0.0033	0.0013	0.0052	0	0.008087	0	0	0	0	0	0.011421	0	0	0	0.0197
g__Anaerotignum	0	1	1	no	no	0.0033	0.0033	0.0033	0	0	0.00944	0	0	0.0106	0	0.016316	0	0	0	0.003582
g__Eubacterium]_eligens_group	2.14	0.4005	0.5441	no	up	0.0032	0.0053	0.0012	0	0	0.007867	0.023698	0	0	0	0	0	0	0	0.007164
g__Adlercreutzia	-2.61	0.902	0.9278	no	down	0.0032	0.0009	0.0055	0	0	0	0.005469	0	0	0	0	0.033298	0	0	0
g__Georgenia	-0.51	0.5922	0.7258	no	down	0.0032	0.0026	0.0037	0	0.009704	0	0	0.006105	0	0	0	0.007568	0.009934	0.004877	0
g__Vagococcus	-0.22	0.902	0.9278	no	down	0.0032	0.003	0.0035	0	0.017791	0	0	0	0	0	0	0	0	0.021134	0
g__Cyclobacteriaceae_unclassified	-Inf	0.0585	0.3438	no	down	0.0031	0	0.0062	0	0	0	0	0	0	0.009176	0.013053	0.015135	0	0	0
g__Erysipelothrix	-Inf	0.1396	0.4546	no	down	0.003	0	0.0059	0	0	0	0	0	0	0	0	0.003027	0	0.032515	0
g__Paracoccus	-1.34	0.372	0.5201	no	down	0.003	0.0017	0.0043	0	0	0	0.005469	0.004579	0	0	0.004895	0.012108	0	0	0.008954
g__Acetatifactor	-0.89	0.372	0.5201	no	down	0.003	0.0021	0.0039	0.007353	0	0	0.005469	0	0	0	0.008158	0.006054	0	0	0.008954
g__UCG-003	0.79	0.4751	0.6163	no	up	0.003	0.0038	0.0022	0	0	0.00944	0	0.003053	0.0106	0	0	0	0.006623	0.006503	0
g__Oribacterium	0.49	0.721	0.8323	no	up	0.003	0.0035	0.0025	0.007353	0	0	0.007292	0.006105	0	0	0	0	0.008279	0.006503	0
g__Anderseniella	-Inf	0.0585	0.3438	no	down	0.0029	0	0.0057	0	0	0	0	0	0	0.010705	0.014685	0.009081	0	0	0
g__Pedomicrobium	-1.76	0.1532	0.4546	no	down	0.0029	0.0013	0.0044	0	0.008087	0	0	0	0	0.004588	0.004895	0.010595	0	0.006503	0
g__NB1-j_unclassified	-2.64	0.0742	0.411	no	down	0.0029	0.0008	0.005	0	0.004852	0	0	0	0	0	0.00979	0.012108	0.003311	0.004877	0
g__Fibrobacter	0.5	0.6742	0.7974	no	up	0.0029	0.0034	0.0024	0.012868	0	0	0.007292	0	0	0	0	0	0	0	0.014327
g__Desulfatitalea	-0.34	1	1	no	down	0.0029	0.0026	0.0033	0	0	0.006294	0	0.009158	0	0	0	0	0.014901	0.004877	0
g__Oxalobacter	Inf	0.0222	0.2842	yes	up	0.0028	0.0057	0	0	0.006469	0	0.010938	0.010685	0.006057	0	0	0	0	0	0
g__Oscillospirales_unclassified	-1.08	0.1044	0.4546	no	down	0.0028	0.0018	0.0038	0	0	0	0	0.010685	0	0.003059	0	0.003027	0.008279	0.003251	0.005373
g__Pelomonas	1.23	0.2947	0.4546	no	up	0.0028	0.004	0.0017	0	0.014556	0.006294	0	0	0.003029	0	0	0	0.009934	0	0
g__MND1	-0.74	0.8489	0.9278	no	down	0.0028	0.0021	0.0035	0	0	0.007867	0	0.004579	0	0	0.014685	0.006054	0	0	0
g__vadinBE97_unclassified	Inf	0.0074	0.1639	yes	up	0.0027	0.0054	0	0.011029	0.003235	0.00472	0	0.006105	0.007572	0	0	0	0	0	0
g__PS1_clade_unclassified	-Inf	0.0585	0.3438	no	down	0.0027	0	0.0054	0	0	0	0	0	0	0.013764	0.00979	0.009081	0	0	0
g__Planococcus	-Inf	0.0585	0.3438	no	down	0.0027	0	0.0054	0	0	0	0	0	0	0.007647	0.008158	0.016649	0	0	0
g__Absiella	-Inf	0.3173	0.4546	no	down	0.0027	0	0.0054	0	0	0	0	0	0	0	0	0	0	0	0.032236
g__Haliangium	-0.32	0.7032	0.8216	no	down	0.0027	0.0024	0.003	0	0.006469	0	0	0.007632	0	0	0	0	0.008279	0.009754	0
g__Iamia	0.21	1	1	no	up	0.0027	0.0029	0.0025	0	0.009704	0	0	0.007632	0	0	0.003263	0	0.006623	0.004877	0
g__UBA1819	-0.51	1	1	no	down	0.0026	0.0021	0.003	0	0.006469	0	0	0	0.006057	0.012235	0	0.006054	0	0	0
g__Rhodobacteraceae_unclassified	-Inf	0.0585	0.3438	no	down	0.0025	0	0.0049	0	0	0	0	0	0	0.013764	0.008158	0.007568	0	0	0
g__Eubacterium]_siraeum_group	1.86	0.1532	0.4546	no	up	0.0025	0.004	0.0011	0.011029	0	0	0.003646	0.006105	0.003029	0	0	0	0.006623	0	0
g__Anaeromassilibacillus	-0.87	0.3927	0.5437	no	down	0.0025	0.0018	0.0033	0	0	0.003147	0	0	0.007572	0	0.006527	0.003027	0	0.004877	0.005373
g__Kineothrix	0.71	0.5922	0.7258	no	up	0.0025	0.0031	0.0019	0	0	0	0.003646	0.009158	0.006057	0	0.004895	0	0.006623	0	0
g__Pseudoflavitalea	-0.47	0.6184	0.7547	no	down	0.0025	0.0021	0.0029	0	0.004852	0.003147	0	0.004579	0	0	0.003263	0.004541	0.006623	0.003251	0
g__Prevotellaceae_NK3B31_group	0.63	0.6742	0.7974	no	up	0.0025	0.0031	0.002	0.018382	0	0	0	0	0	0	0	0	0	0.004877	0.007164
g__Silicimonas	-Inf	0.1396	0.4546	no	down	0.0024	0	0.0048	0	0	0	0	0	0	0.010705	0.017948	0	0	0	0
g__Roseovarius	-Inf	0.1396	0.4546	no	down	0.0024	0	0.0047	0	0	0	0	0	0	0.015293	0.013053	0	0	0	0
g__Acidibacter	-1.39	0.1532	0.4546	no	down	0.0024	0.0013	0.0034	0	0.008087	0	0	0	0	0.004588	0	0.004541	0.003311	0.008129	0
g__Sideroxydans	1.28	0.4005	0.5441	no	up	0.0024	0.0034	0.0014	0	0	0.00944	0	0.010685	0	0	0	0	0	0.008129	0
g__Mycobacterium	0.61	0.5922	0.7258	no	up	0.0024	0.0029	0.0019	0	0.008087	0.00472	0	0.004579	0	0	0	0	0.003311	0.008129	0
g__Enhydrobacter	-3.1	0.0495	0.3438	yes	down	0.0024	0.0005	0.0043	0	0	0	0	0	0.003029	0.009176	0.006527	0	0.003311	0.006503	0
g__Alcaligenes	-Inf	0.3173	0.4546	no	down	0.0023	0	0.0046	0	0	0	0	0	0	0	0	0	0	0.027637	0
g__CCD24_unclassified	-0.91	0.8489	0.9278	no	down	0.0023	0.0016	0.003	0	0.003235	0.006294	0	0	0	0.006117	0	0.012108	0	0	0
g__Intestinibacter	-0.64	0.902	0.9278	no	down	0.0023	0.0018	0.0028	0	0	0	0	0	0.0106	0	0	0	0.016557	0	0
g__IMCC26256_unclassified	-Inf	0.0585	0.3438	no	down	0.0022	0	0.0044	0	0	0	0	0	0	0.015293	0	0.004541	0.006623	0	0
g__Deltaproteobacteria_unclassified	-Inf	0.0585	0.3438	no	down	0.0022	0	0.0044	0	0	0	0	0	0	0.004588	0.006527	0.015135	0	0	0
g__Moheibacter	-0.4	0.6742	0.7974	no	down	0.0022	0.0019	0.0025	0	0.006469	0.00472	0	0	0	0	0	0	0.014901	0	0
g__Microbacteriaceae_unclassified	-2.96	0.4005	0.5441	no	down	0.0022	0.0005	0.0039	0	0.003235	0	0	0	0	0	0	0.015135	0.008279	0	0
g__Allobaculum	-0.26	0.902	0.9278	no	down	0.0022	0.002	0.0024	0	0	0	0	0	0.012115	0	0	0	0	0	0.014327
g__Rhodospirillaceae_unclassified	-Inf	0.0585	0.3438	no	down	0.0021	0	0.0041	0	0	0	0	0	0	0.006117	0.008158	0.010595	0	0	0
g__Filomicrobium	-Inf	0.1396	0.4546	no	down	0.0021	0	0.0042	0	0	0	0	0	0	0.010705	0.014685	0	0	0	0
g__Pyramidobacter	-1.21	0.284	0.4546	no	down	0.0021	0.0013	0.003	0	0	0.003147	0	0	0.004543	0	0.006527	0	0.006623	0.004877	0
g__Arthrobacter	0.75	0.6742	0.7974	no	up	0.0021	0.0027	0.0016	0	0.008087	0.007867	0	0	0	0	0	0	0	0.009754	0
g__Anoxybacillus	-Inf	0.1396	0.4546	no	down	0.002	0	0.004	0	0	0	0	0	0	0.010705	0.013053	0	0	0	0
g__Phocea	-Inf	0.1396	0.4546	no	down	0.002	0	0.004	0	0	0	0	0	0	0	0	0.015135	0	0	0.008954
g__Devosia	-0.68	0.3927	0.5437	no	down	0.002	0.0015	0.0024	0	0	0	0	0.006105	0.003029	0.003059	0.003263	0.003027	0.004967	0	0
g__Weeksellaceae_unclassified	0.35	0.902	0.9278	no	up	0.002	0.0023	0.0018	0	0	0	0	0.013737	0	0	0	0.010595	0	0	0
g__Terrisporobacter	-0.74	0.902	0.9278	no	down	0.002	0.0015	0.0025	0	0	0	0	0.009158	0	0	0	0.015135	0	0	0
g__Mollicutes_unclassified	Inf	0.1396	0.4546	no	up	0.0019	0.0038	0	0	0	0	0	0.003053	0.019687	0	0	0	0	0	0
g__Nitrosomonas	Inf	0.1396	0.4546	no	up	0.0019	0.0038	0	0	0	0	0.009115	0.013737	0	0	0	0	0	0	0
g__Levilactobacillus	Inf	0.3173	0.4546	no	up	0.0019	0.0038	0	0	0.022643	0	0	0	0	0	0	0	0	0	0
g__Ilumatobacter	0.22	1	1	no	up	0.0019	0.0021	0.0018	0	0.006469	0	0	0.006105	0	0	0	0.007568	0	0.003251	0
g__Angelakisella	-Inf	0.0585	0.3438	no	down	0.0018	0	0.0037	0	0	0	0	0	0	0.012235	0	0.004541	0	0	0.005373
g__Candidatus_Arthromitus	-Inf	0.0585	0.3438	no	down	0.0018	0	0.0035	0	0	0	0	0	0	0.009176	0.006527	0	0	0	0.005373
g__Polyangium]_brachysporum_group	-Inf	0.1396	0.4546	no	down	0.0018	0	0.0036	0	0	0	0	0	0	0	0.008158	0.013622	0	0	0
g__Verrucomicrobiota_unclassified	-1.18	0.7032	0.8216	no	down	0.0018	0.0011	0.0025	0.003676	0	0.003147	0	0	0	0	0	0.006054	0	0	0.008954
g__Pajaroellobacter	-0.82	0.902	0.9278	no	down	0.0018	0.0013	0.0023	0	0	0.007867	0	0	0	0.013764	0	0	0	0	0
g__TK10_unclassified	0.69	0.7032	0.8216	no	up	0.0017	0.0021	0.0013	0	0.006469	0	0	0.006105	0	0.003059	0.004895	0	0	0	0
g__bacteriap25_unclassified	0.62	0.902	0.9278	no	up	0.0017	0.002	0.0013	0	0	0	0	0.012211	0	0.007647	0	0	0	0	0
g__Kinneretia	-Inf	0.1396	0.4546	no	down	0.0016	0	0.0032	0	0	0	0	0	0	0	0.008158	0	0	0	0.010745
g__Hyphomicrobium	-Inf	0.1396	0.4546	no	down	0.0016	0	0.0033	0	0	0	0	0	0	0	0	0	0.006623	0.013006	0
g__Lacticaseibacillus	Inf	0.3173	0.4546	no	up	0.0016	0.0032	0	0	0.019408	0	0	0	0	0	0	0	0	0	0
g__Eubacteriaceae_unclassified	-1.29	0.5283	0.6601	no	down	0.0016	0.0009	0.0022	0	0	0	0.005469	0	0	0	0.00979	0	0	0	0.003582
g__Tannerellaceae_unclassified	-Inf	0.0585	0.3438	no	down	0.0015	0	0.003	0	0	0	0	0	0	0	0.003263	0.004541	0.009934	0	0
g__Xanthobacteraceae_unclassified	-Inf	0.3173	0.4546	no	down	0.0015	0	0.0031	0	0	0	0	0	0	0.018352	0	0	0	0	0
g__Veillonellaceae_unclassified	Inf	0.0585	0.3438	no	up	0.0014	0.0029	0	0.009191	0.003235	0.00472	0	0	0	0	0	0	0	0	0
g__Blastocatellales_unclassified	-Inf	0.0585	0.3438	no	down	0.0014	0	0.0029	0	0	0	0	0	0	0.004588	0.008158	0.004541	0	0	0
g__B2M28_unclassified	-Inf	0.0585	0.3438	no	down	0.0014	0	0.0029	0	0	0	0	0	0	0.006117	0.006527	0.004541	0	0	0
g__Dyadobacter	-Inf	0.0585	0.3438	no	down	0.0014	0	0.0028	0	0	0	0	0	0	0.006117	0.003263	0.007568	0	0	0
g__p-251-o5_unclassified	Inf	0.1396	0.4546	no	up	0.0014	0.0027	0	0.009191	0	0	0.007292	0	0	0	0	0	0	0	0
g__Prevotella	1.39	0.2947	0.4546	no	up	0.0014	0.0021	0.0008	0	0.006469	0.003147	0	0.003053	0	0.004588	0	0	0	0	0
g__Capnocytophaga	1.81	0.4005	0.5441	no	up	0.0014	0.0021	0.0006	0.007353	0	0	0.005469	0	0	0	0	0	0	0	0.003582
g__Actinomarinales_unclassified	-1.39	0.5283	0.6601	no	down	0.0014	0.0008	0.0021	0	0	0	0	0.004579	0	0	0.003263	0.009081	0	0	0
g__Neglecta	-1.08	0.902	0.9278	no	down	0.0014	0.0009	0.0019	0	0	0	0.005469	0	0	0	0	0	0	0.01138	0
g__Murimonas	-Inf	0.3173	0.4546	no	down	0.0013	0	0.0027	0	0	0	0	0	0	0	0	0	0	0	0.016118
g__Mycoplasma	0.58	0.5283	0.6601	no	up	0.0013	0.0015	0.001	0	0	0	0	0.003053	0.006057	0	0	0.006054	0	0	0
g__Pir4_lineage	-Inf	0.0585	0.3438	no	down	0.0012	0	0.0024	0	0	0	0	0	0	0	0.004895	0.006054	0.003311	0	0
g__Pedobacter	Inf	0.1396	0.4546	no	up	0.0012	0.0024	0	0	0.004852	0.00944	0	0	0	0	0	0	0	0	0
g__Microtrichaceae_unclassified	-Inf	0.1396	0.4546	no	down	0.0012	0	0.0024	0	0	0	0	0	0	0.006117	0.008158	0	0	0	0
g__Rhodopseudomonas	-1.09	0.902	0.9278	no	down	0.0012	0.0008	0.0017	0	0.004852	0	0	0	0	0	0	0	0.009934	0	0
g__Rhizobiales_unclassified	-0.24	0.902	0.9278	no	down	0.0012	0.0011	0.0013	0	0.006469	0	0	0	0	0	0	0.007568	0	0	0
g__Phreatobacter	-Inf	0.0585	0.3438	no	down	0.0011	0	0.0022	0	0	0	0	0	0	0	0	0.004541	0.004967	0	0.003582
g__PLTA13_unclassified	-Inf	0.0585	0.3438	no	down	0.0011	0	0.0021	0	0	0	0	0	0	0	0	0.003027	0.004967	0.004877	0
g__Proteiniclasticum	Inf	0.1396	0.4546	no	up	0.0011	0.0021	0	0.007353	0	0	0.005469	0	0	0	0	0	0	0	0
g__Planctomicrobium	-Inf	0.1396	0.4546	no	down	0.0011	0	0.0023	0	0	0	0	0	0	0.004588	0	0.009081	0	0	0
g__Duncaniella	-Inf	0.3173	0.4546	no	down	0.0011	0	0.0022	0	0	0	0	0	0	0	0	0	0	0.013006	0
g__Lachnoanaerobaculum	-1.68	0.4005	0.5441	no	down	0.0011	0.0005	0.0016	0	0.003235	0	0	0	0	0	0	0	0.004967	0.004877	0
g__TRA3-20_unclassified	-1.68	0.4005	0.5441	no	down	0.0011	0.0005	0.0016	0	0.003235	0	0	0	0	0	0.006527	0	0	0.003251	0
g__Kingella	1.32	0.4005	0.5441	no	up	0.0011	0.0015	0.0006	0.003676	0	0	0.005469	0	0	0	0	0	0	0	0.003582
g__Defluviicoccus	1.32	0.902	0.9278	no	up	0.0011	0.0015	0.0006	0.009191	0	0	0	0	0	0	0	0	0	0	0.003582
g__Cellulomonas	-0.14	0.902	0.9278	no	down	0.0011	0.001	0.0011	0	0	0	0	0.006105	0	0	0.006527	0	0	0	0
g__Unknown_Family_unclassified	-Inf	0.0585	0.3438	no	down	0.001	0	0.0021	0	0	0	0	0	0	0.003059	0	0.006054	0.003311	0	0
g__Pseudoduganella	-Inf	0.1396	0.4546	no	down	0.001	0	0.0021	0	0	0	0	0	0	0	0.003263	0.009081	0	0	0
g__Woeseia	-Inf	0.1396	0.4546	no	down	0.001	0	0.002	0	0	0	0	0	0	0.004588	0	0.007568	0	0	0
g__Microscillaceae_unclassified	-Inf	0.1396	0.4546	no	down	0.001	0	0.0019	0	0	0	0	0	0	0	0	0	0.006623	0.004877	0
g__Bosea	-Inf	0.3173	0.4546	no	down	0.001	0	0.002	0	0	0	0	0	0	0	0	0.012108	0	0	0
g__Streptomyces	-Inf	0.3173	0.4546	no	down	0.001	0	0.0019	0	0	0	0	0	0	0	0	0	0.01159	0	0
g__Prevotellaceae_UCG-003	-1.32	0.902	0.9278	no	down	0.001	0.0006	0.0015	0	0	0	0.003646	0	0	0	0	0	0	0	0.008954
g__OM190_unclassified	-Inf	0.0585	0.3438	no	down	0.0009	0	0.0019	0	0	0	0	0	0	0.004588	0.003263	0	0.003311	0	0
g__Ferruginibacter	-Inf	0.0585	0.3438	no	down	0.0009	0	0.0018	0	0	0	0	0	0	0.004588	0.003263	0.003027	0	0	0
g__Neisseriaceae_unclassified	-Inf	0.1396	0.4546	no	down	0.0009	0	0.0018	0	0	0	0	0	0	0.007647	0	0.003027	0	0	0
g__Lechevalieria	Inf	0.1396	0.4546	no	up	0.0009	0.0019	0	0	0.008087	0	0	0.003053	0	0	0	0	0	0	0
g__JG30-KF-CM66_unclassified	-Inf	0.1396	0.4546	no	down	0.0009	0	0.0019	0	0	0	0	0	0	0.004588	0.006527	0	0	0	0
g__UBA10353_marine_group_unclassified	-Inf	0.1396	0.4546	no	down	0.0009	0	0.0018	0	0	0	0	0	0	0	0.003263	0.007568	0	0	0
g__Zeaxanthinibacter	-Inf	0.1396	0.4546	no	down	0.0009	0	0.0018	0	0	0	0	0	0	0	0.003263	0.007568	0	0	0
g__Hyphomonas	-Inf	0.1396	0.4546	no	down	0.0009	0	0.0018	0	0	0	0	0	0	0.004588	0	0.006054	0	0	0
g__Cupriavidus	Inf	0.3173	0.4546	no	up	0.0009	0.0018	0	0	0	0	0	0	0.0106	0	0	0	0	0	0
g__Christensenella	Inf	0.3173	0.4546	no	up	0.0009	0.0018	0	0.011029	0	0	0	0	0	0	0	0	0	0	0
g__FD2005	Inf	0.3173	0.4546	no	up	0.0009	0.0018	0	0.011029	0	0	0	0	0	0	0	0	0	0	0
g__Acidaminococcus	1.12	0.5283	0.6601	no	up	0.0009	0.0013	0.0006	0	0	0	0	0.004579	0.003029	0	0	0	0	0	0.003582
g__Subgroup_9_unclassified	-Inf	0.1396	0.4546	no	down	0.0008	0	0.0016	0	0	0	0	0	0	0	0.004895	0	0.004967	0	0
g__211ds20_unclassified	-Inf	0.1396	0.4546	no	down	0.0008	0	0.0016	0	0	0	0	0	0	0	0.006527	0	0.003311	0	0
g__Brachybacterium	-Inf	0.1396	0.4546	no	down	0.0008	0	0.0016	0	0	0	0	0	0	0	0.006527	0.003027	0	0	0
g__Flavobacteriaceae_unclassified	-Inf	0.1396	0.4546	no	down	0.0008	0	0.0016	0	0	0	0	0	0	0	0.004895	0.004541	0	0	0
g__Rs-E47_termite_group_unclassified	-Inf	0.1396	0.4546	no	down	0.0008	0	0.0016	0	0	0	0	0	0	0	0	0.004541	0	0.004877	0
g__Ruminiclostridium	-Inf	0.3173	0.4546	no	down	0.0008	0	0.0016	0	0	0	0	0	0	0	0.00979	0	0	0	0
g__Trichococcus	Inf	0.3173	0.4546	no	up	0.0008	0.0016	0	0	0	0.00944	0	0	0	0	0	0	0	0	0
g__Mucilaginibacter	-Inf	0.3173	0.4546	no	down	0.0008	0	0.0015	0	0	0	0	0	0	0.009176	0	0	0	0	0
g__Tissierella	-Inf	0.3173	0.4546	no	down	0.0008	0	0.0016	0	0	0	0	0	0	0	0	0	0	0.009754	0
g__UCG-008	-Inf	0.3173	0.4546	no	down	0.0008	0	0.0017	0	0	0	0	0	0	0	0	0	0.009934	0	0
g__Myxococcales_unclassified	-Inf	0.3173	0.4546	no	down	0.0008	0	0.0016	0	0	0	0	0	0	0	0.00979	0	0	0	0
g__Paucibacter	-Inf	0.3173	0.4546	no	down	0.0008	0	0.0016	0	0	0	0	0	0	0	0	0	0	0.009754	0
g__Staphylococcaceae_unclassified	-Inf	0.3173	0.4546	no	down	0.0008	0	0.0016	0	0	0	0	0	0	0	0	0	0	0.009754	0
g__Solobacterium	-Inf	0.3173	0.4546	no	down	0.0008	0	0.0015	0	0	0	0	0	0	0.009176	0	0	0	0	0
g__Anaerococcus	Inf	0.3173	0.4546	no	up	0.0008	0.0015	0	0	0	0	0.009115	0	0	0	0	0	0	0	0
g__Hoeflea	-Inf	0.3173	0.4546	no	down	0.0008	0	0.0015	0	0	0	0	0	0	0	0	0.009081	0	0	0
g__Planctomycetales_unclassified	-Inf	0.3173	0.4546	no	down	0.0008	0	0.0015	0	0	0	0	0	0	0	0	0.009081	0	0	0
g__Paraprevotella	0.74	0.6742	0.7974	no	up	0.0008	0.001	0.0006	0	0	0.003147	0	0.003053	0	0	0	0	0	0	0.003582
g__BIrii41_unclassified	-1.14	0.902	0.9278	no	down	0.0008	0.0005	0.0011	0	0.003235	0	0	0	0	0	0	0	0	0.006503	0
g__Acidobacteriota_unclassified	0	0.902	0.9278	no	no	0.0008	0.0008	0.0008	0	0.004852	0	0	0	0	0	0	0	0	0.004877	0
g__Steroidobacter	0	0.902	0.9278	no	no	0.0008	0.0008	0.0008	0	0	0.00472	0	0	0	0	0	0	0.004967	0	0
g__Methyloligellaceae_unclassified	0	0.902	0.9278	no	no	0.0008	0.0008	0.0008	0	0.004852	0	0	0	0	0	0	0.004541	0	0	0
g__Raoultibacter	Inf	0.1396	0.4546	no	up	0.0007	0.0013	0	0	0.003235	0	0	0.004579	0	0	0	0	0	0	0
g__Anaerovibrio	-Inf	0.1396	0.4546	no	down	0.0007	0	0.0014	0	0	0	0	0	0	0	0	0	0.003311	0	0.005373
g__Halomonas	-Inf	0.1396	0.4546	no	down	0.0007	0	0.0014	0	0	0	0	0	0	0	0	0	0	0.004877	0.003582
g__Pirellula	-Inf	0.1396	0.4546	no	down	0.0007	0	0.0014	0	0	0	0	0	0	0	0.004895	0	0.003311	0	0
g__Ahniella	-Inf	0.1396	0.4546	no	down	0.0007	0	0.0013	0	0	0	0	0	0	0	0.004895	0.003027	0	0	0
g__Luteitalea	Inf	0.1396	0.4546	no	up	0.0007	0.0013	0	0	0.004852	0	0	0.003053	0	0	0	0	0	0	0
g__Tepidimonas	Inf	0.1396	0.4546	no	up	0.0007	0.0013	0	0	0.004852	0	0	0.003053	0	0	0	0	0	0	0
g__Erythrobacter	-Inf	0.3173	0.4546	no	down	0.0007	0	0.0014	0	0	0	0	0	0	0	0.008158	0	0	0	0
g__Myroides	-Inf	0.3173	0.4546	no	down	0.0007	0	0.0014	0	0	0	0	0	0	0	0	0	0	0.008129	0
g__Paludibacteraceae_unclassified	-0.42	0.902	0.9278	no	down	0.0007	0.0006	0.0008	0.003676	0	0	0	0	0	0	0	0.004541	0	0	0
g__Acetoanaerobium	-0.42	0.902	0.9278	no	down	0.0007	0.0006	0.0008	0	0	0	0.003646	0	0	0	0	0	0	0.004877	0
g__Butyrivibrio	0.68	0.902	0.9278	no	up	0.0007	0.0008	0.0005	0	0	0.00472	0	0	0	0	0	0	0	0.003251	0
g__Ezakiella	-Inf	0.1396	0.4546	no	down	0.0006	0	0.0013	0	0	0	0	0	0	0.003059	0	0.004541	0	0	0
g__Mitsuokella	Inf	0.1396	0.4546	no	up	0.0006	0.0011	0	0	0	0	0.003646	0	0.003029	0	0	0	0	0	0
g__Janthinobacterium	Inf	0.3173	0.4546	no	up	0.0006	0.0012	0	0.007353	0	0	0	0	0	0	0	0	0	0	0
g__Blastococcus	-Inf	0.3173	0.4546	no	down	0.0006	0	0.0013	0	0	0	0	0	0	0.007647	0	0	0	0	0
g__Pseudahrensia	-Inf	0.3173	0.4546	no	down	0.0006	0	0.0013	0	0	0	0	0	0	0.007647	0	0	0	0	0
g__Uruburuella	-Inf	0.3173	0.4546	no	down	0.0006	0	0.0013	0	0	0	0	0	0	0.007647	0	0	0	0	0
g__Ethanoligenens	Inf	0.3173	0.4546	no	up	0.0006	0.0013	0	0	0	0	0	0.007632	0	0	0	0	0	0	0
g__Denitrobacterium	Inf	0.3173	0.4546	no	up	0.0006	0.0012	0	0.007353	0	0	0	0	0	0	0	0	0	0	0
g__Faecalicatena	Inf	0.3173	0.4546	no	up	0.0006	0.0012	0	0.007353	0	0	0	0	0	0	0	0	0	0	0
g__Selenomonas	Inf	0.3173	0.4546	no	up	0.0006	0.0012	0	0.007353	0	0	0	0	0	0	0	0	0	0	0
g__Butyricicoccaceae_unclassified	Inf	0.3173	0.4546	no	up	0.0006	0.0012	0	0	0	0	0.007292	0	0	0	0	0	0	0	0
g__Diplorickettsiaceae_unclassified	-0.68	0.902	0.9278	no	down	0.0006	0.0005	0.0008	0	0	0.003147	0	0	0	0	0	0.004541	0	0	0
g__Ellin6067	0.68	0.902	0.9278	no	up	0.0006	0.0008	0.0005	0	0	0	0	0.004579	0	0.003059	0	0	0	0	0
g__Bdellovibrio	-0.68	0.902	0.9278	no	down	0.0006	0.0005	0.0008	0	0	0	0	0	0.003029	0	0	0.004541	0	0	0
g__Vermiphilaceae_unclassified	-Inf	0.1396	0.4546	no	down	0.0005	0	0.0011	0	0	0	0	0	0	0	0.003263	0	0	0.003251	0
g__Maritalea	-Inf	0.1396	0.4546	no	down	0.0005	0	0.001	0	0	0	0	0	0	0	0.003263	0.003027	0	0	0
g__Sandaracinaceae_unclassified	Inf	0.1396	0.4546	no	up	0.0005	0.001	0	0	0.003235	0	0	0.003053	0	0	0	0	0	0	0
g__Finegoldia	Inf	0.3173	0.4546	no	up	0.0005	0.0009	0	0	0	0	0.005469	0	0	0	0	0	0	0	0
g__Methylomonas	-Inf	0.3173	0.4546	no	down	0.0005	0	0.0011	0	0	0	0	0	0	0	0.006527	0	0	0	0
g__Roseimicrobium	-Inf	0.3173	0.4546	no	down	0.0005	0	0.0011	0	0	0	0	0	0	0	0.006527	0	0	0	0
g__Jeotgalibaca	-Inf	0.3173	0.4546	no	down	0.0005	0	0.0011	0	0	0	0	0	0	0	0	0	0	0.006503	0
g__Lachnotalea	-Inf	0.3173	0.4546	no	down	0.0005	0	0.0011	0	0	0	0	0	0	0	0	0	0	0.006503	0
g__Salinivibrio	-Inf	0.3173	0.4546	no	down	0.0005	0	0.0011	0	0	0	0	0	0	0	0	0	0	0.006503	0
g__Sphingobacterium	-Inf	0.3173	0.4546	no	down	0.0005	0	0.0011	0	0	0	0	0	0	0	0	0	0	0.006503	0
g__Cloacibacterium	Inf	0.3173	0.4546	no	up	0.0005	0.0011	0	0	0.006469	0	0	0	0	0	0	0	0	0	0
g__WX65_unclassified	Inf	0.3173	0.4546	no	up	0.0005	0.0011	0	0	0.006469	0	0	0	0	0	0	0	0	0	0
g__Curvibacter	Inf	0.3173	0.4546	no	up	0.0005	0.001	0	0	0	0.006294	0	0	0	0	0	0	0	0	0
g__Rokubacteriales_unclassified	Inf	0.3173	0.4546	no	up	0.0005	0.001	0	0	0	0.006294	0	0	0	0	0	0	0	0	0
g__Salinicoccus	-Inf	0.3173	0.4546	no	down	0.0005	0	0.001	0	0	0	0	0	0	0.006117	0	0	0	0	0
g__Atopobium	Inf	0.3173	0.4546	no	up	0.0005	0.001	0	0	0	0	0	0	0.006057	0	0	0	0	0	0
g__Subgroup_23	-Inf	0.3173	0.4546	no	down	0.0005	0	0.001	0	0	0	0	0	0	0	0	0.006054	0	0	0
g__Gemmiger	Inf	0.3173	0.4546	no	up	0.0005	0.0009	0	0.005515	0	0	0	0	0	0	0	0	0	0	0
g__Schwartzia	Inf	0.3173	0.4546	no	up	0.0005	0.0009	0	0.005515	0	0	0	0	0	0	0	0	0	0	0
g__Succiniclasticum	Inf	0.3173	0.4546	no	up	0.0005	0.0009	0	0.005515	0	0	0	0	0	0	0	0	0	0	0
g__PB19_unclassified	Inf	0.3173	0.4546	no	up	0.0005	0.0009	0	0	0	0	0.005469	0	0	0	0	0	0	0	0
g__Subgroup_2_unclassified	-0.26	0.902	0.9278	no	down	0.0005	0.0005	0.0006	0	0	0	0	0.003053	0	0	0	0	0.003311	0	0
g__Ihubacter	-Inf	0.3173	0.4546	no	down	0.0004	0	0.0009	0	0	0	0	0	0	0	0	0	0	0	0.005373
g__Bittarella	-Inf	0.3173	0.4546	no	down	0.0004	0	0.0008	0	0	0	0	0	0	0.004588	0	0	0	0	0
g__Virgibacillus	Inf	0.3173	0.4546	no	up	0.0004	0.0008	0	0	0	0.00472	0	0	0	0	0	0	0	0	0
g__Peptoniphilus	-Inf	0.3173	0.4546	no	down	0.0004	0	0.0008	0	0	0	0	0	0	0	0.004895	0	0	0	0
g__Rhodomicrobium	Inf	0.3173	0.4546	no	up	0.0004	0.0008	0	0	0	0	0	0.004579	0	0	0	0	0	0	0
g__Parvimonas	Inf	0.3173	0.4546	no	up	0.0004	0.0008	0	0	0	0	0	0.004579	0	0	0	0	0	0	0
g__Serratia	-Inf	0.3173	0.4546	no	down	0.0004	0	0.0009	0	0	0	0	0	0	0	0	0	0	0	0.005373
g__Nannocystis	-Inf	0.3173	0.4546	no	down	0.0004	0	0.0008	0	0	0	0	0	0	0	0	0	0.004967	0	0
g__Acidobacterium	-Inf	0.3173	0.4546	no	down	0.0004	0	0.0008	0	0	0	0	0	0	0	0.004895	0	0	0	0
g__Beijerinckiaceae_unclassified	-Inf	0.3173	0.4546	no	down	0.0004	0	0.0008	0	0	0	0	0	0	0	0.004895	0	0	0	0
g__C8S-102_unclassified	-Inf	0.3173	0.4546	no	down	0.0004	0	0.0008	0	0	0	0	0	0	0	0.004895	0	0	0	0
g__Cryptosporangium	-Inf	0.3173	0.4546	no	down	0.0004	0	0.0008	0	0	0	0	0	0	0	0.004895	0	0	0	0
g__Acidimicrobiia_unclassified	-Inf	0.3173	0.4546	no	down	0.0004	0	0.0008	0	0	0	0	0	0	0	0	0	0	0.004877	0
g__Bryobacter	-Inf	0.3173	0.4546	no	down	0.0004	0	0.0008	0	0	0	0	0	0	0	0	0	0	0.004877	0
g__SJA-15_unclassified	-Inf	0.3173	0.4546	no	down	0.0004	0	0.0008	0	0	0	0	0	0	0	0	0	0	0.004877	0
g__Stomatobaculum	-Inf	0.3173	0.4546	no	down	0.0004	0	0.0008	0	0	0	0	0	0	0	0	0	0	0.004877	0
g__Helicobacteraceae_unclassified	Inf	0.3173	0.4546	no	up	0.0004	0.0008	0	0	0.004852	0	0	0	0	0	0	0	0	0	0
g__Hirschia	Inf	0.3173	0.4546	no	up	0.0004	0.0008	0	0	0.004852	0	0	0	0	0	0	0	0	0	0
g__Catabacter	Inf	0.3173	0.4546	no	up	0.0004	0.0008	0	0	0	0.00472	0	0	0	0	0	0	0	0	0
g__Citrifermentans	Inf	0.3173	0.4546	no	up	0.0004	0.0008	0	0	0	0.00472	0	0	0	0	0	0	0	0	0
g__Gemmatimonadaceae_unclassified	Inf	0.3173	0.4546	no	up	0.0004	0.0008	0	0	0	0.00472	0	0	0	0	0	0	0	0	0
g__Acidobacteriales_unclassified	-Inf	0.3173	0.4546	no	down	0.0004	0	0.0008	0	0	0	0	0	0	0.004588	0	0	0	0	0
g__Alkaliphilus	-Inf	0.3173	0.4546	no	down	0.0004	0	0.0008	0	0	0	0	0	0	0.004588	0	0	0	0	0
g__A2	Inf	0.3173	0.4546	no	up	0.0004	0.0008	0	0	0	0	0	0.004579	0	0	0	0	0	0	0
g__Anaerolinea	Inf	0.3173	0.4546	no	up	0.0004	0.0008	0	0	0	0	0	0.004579	0	0	0	0	0	0	0
g__Azospirillales_unclassified	Inf	0.3173	0.4546	no	up	0.0004	0.0008	0	0	0	0	0	0.004579	0	0	0	0	0	0	0
g__GWE2-31-10	Inf	0.3173	0.4546	no	up	0.0004	0.0008	0	0	0	0	0	0.004579	0	0	0	0	0	0	0
g__BSV26_unclassified	-Inf	0.3173	0.4546	no	down	0.0004	0	0.0008	0	0	0	0	0	0	0	0	0.004541	0	0	0
g__Dadabacteriales_unclassified	-Inf	0.3173	0.4546	no	down	0.0004	0	0.0008	0	0	0	0	0	0	0	0	0.004541	0	0	0
g__Ignavibacterium	-Inf	0.3173	0.4546	no	down	0.0004	0	0.0008	0	0	0	0	0	0	0	0	0.004541	0	0	0
g__Kaistia	-Inf	0.3173	0.4546	no	down	0.0004	0	0.0008	0	0	0	0	0	0	0	0	0.004541	0	0	0
g__Ohtaekwangia	-Inf	0.3173	0.4546	no	down	0.0004	0	0.0008	0	0	0	0	0	0	0	0	0.004541	0	0	0
g__Peredibacter	-Inf	0.3173	0.4546	no	down	0.0004	0	0.0008	0	0	0	0	0	0	0	0	0.004541	0	0	0
g__Bacillaceae_unclassified	Inf	0.3173	0.4546	no	up	0.0003	0.0006	0	0	0	0	0.003646	0	0	0	0	0	0	0	0
g__Clostridium]_innocuum_group	-Inf	0.3173	0.4546	no	down	0.0003	0	0.0005	0	0	0	0	0	0	0.003059	0	0	0	0	0
g__Pseudogracilibacillus	-Inf	0.3173	0.4546	no	down	0.0003	0	0.0005	0	0	0	0	0	0	0.003059	0	0	0	0	0
g__Saccharimonadaceae_unclassified	-Inf	0.3173	0.4546	no	down	0.0003	0	0.0006	0	0	0	0	0	0	0	0	0	0.003311	0	0
g__Coprobacillus	-Inf	0.3173	0.4546	no	down	0.0003	0	0.0005	0	0	0	0	0	0	0	0.003263	0	0	0	0
g__Chitinophagales_unclassified	-Inf	0.3173	0.4546	no	down	0.0003	0	0.0006	0	0	0	0	0	0	0	0	0	0	0	0.003582
g__Chlamydia	-Inf	0.3173	0.4546	no	down	0.0003	0	0.0005	0	0	0	0	0	0	0	0	0.003027	0	0	0
g__Bacteroidetes_BD2-2_unclassified	Inf	0.3173	0.4546	no	up	0.0003	0.0006	0	0.003676	0	0	0	0	0	0	0	0	0	0	0
g__Lachnospiraceae_UCG-004	Inf	0.3173	0.4546	no	up	0.0003	0.0006	0	0.003676	0	0	0	0	0	0	0	0	0	0	0
g__Puniceicoccaceae_unclassified	Inf	0.3173	0.4546	no	up	0.0003	0.0006	0	0.003676	0	0	0	0	0	0	0	0	0	0	0
g__Abiotrophia	Inf	0.3173	0.4546	no	up	0.0003	0.0006	0	0	0	0	0.003646	0	0	0	0	0	0	0	0
g__Acetobacter	Inf	0.3173	0.4546	no	up	0.0003	0.0006	0	0	0	0	0.003646	0	0	0	0	0	0	0	0
g__Amaricoccus	Inf	0.3173	0.4546	no	up	0.0003	0.0006	0	0	0	0	0.003646	0	0	0	0	0	0	0	0
g__Rhodanobacter	-Inf	0.3173	0.4546	no	down	0.0003	0	0.0006	0	0	0	0	0	0	0	0	0	0	0	0.003582
g__Allisonella	-Inf	0.3173	0.4546	no	down	0.0003	0	0.0006	0	0	0	0	0	0	0	0	0	0.003311	0	0
g__Betaproteobacteria_unclassified	-Inf	0.3173	0.4546	no	down	0.0003	0	0.0006	0	0	0	0	0	0	0	0	0	0.003311	0	0
g__Chloroflexi_unclassified	-Inf	0.3173	0.4546	no	down	0.0003	0	0.0006	0	0	0	0	0	0	0	0	0	0.003311	0	0
g__Enteractinococcus	-Inf	0.3173	0.4546	no	down	0.0003	0	0.0006	0	0	0	0	0	0	0	0	0	0.003311	0	0
g__Faecalibaculum	-Inf	0.3173	0.4546	no	down	0.0003	0	0.0006	0	0	0	0	0	0	0	0	0	0.003311	0	0
g__Latescibacterota_unclassified	-Inf	0.3173	0.4546	no	down	0.0003	0	0.0006	0	0	0	0	0	0	0	0	0	0.003311	0	0
g__Massilioclostridium	-Inf	0.3173	0.4546	no	down	0.0003	0	0.0006	0	0	0	0	0	0	0	0	0	0.003311	0	0
g__Methylocapsa	-Inf	0.3173	0.4546	no	down	0.0003	0	0.0006	0	0	0	0	0	0	0	0	0	0.003311	0	0
g__Micromonosporaceae_unclassified	-Inf	0.3173	0.4546	no	down	0.0003	0	0.0006	0	0	0	0	0	0	0	0	0	0.003311	0	0
g__S085_unclassified	-Inf	0.3173	0.4546	no	down	0.0003	0	0.0006	0	0	0	0	0	0	0	0	0	0.003311	0	0
g__Sandaracinus	-Inf	0.3173	0.4546	no	down	0.0003	0	0.0006	0	0	0	0	0	0	0	0	0	0.003311	0	0
g__Subgroup_7_unclassified	-Inf	0.3173	0.4546	no	down	0.0003	0	0.0006	0	0	0	0	0	0	0	0	0	0.003311	0	0
g__Syntrophomonas	-Inf	0.3173	0.4546	no	down	0.0003	0	0.0006	0	0	0	0	0	0	0	0	0	0.003311	0	0
g__AB1_unclassified	-Inf	0.3173	0.4546	no	down	0.0003	0	0.0005	0	0	0	0	0	0	0	0.003263	0	0	0	0
g__Acutalibacter	-Inf	0.3173	0.4546	no	down	0.0003	0	0.0005	0	0	0	0	0	0	0	0.003263	0	0	0	0
g__Aquicella	-Inf	0.3173	0.4546	no	down	0.0003	0	0.0005	0	0	0	0	0	0	0	0.003263	0	0	0	0
g__BD2-11_terrestrial_group_unclassified	-Inf	0.3173	0.4546	no	down	0.0003	0	0.0005	0	0	0	0	0	0	0	0.003263	0	0	0	0
g__Chelatococcus	-Inf	0.3173	0.4546	no	down	0.0003	0	0.0005	0	0	0	0	0	0	0	0.003263	0	0	0	0
g__Omnitrophales_unclassified	-Inf	0.3173	0.4546	no	down	0.0003	0	0.0005	0	0	0	0	0	0	0	0.003263	0	0	0	0
g__Rhodopirellula	-Inf	0.3173	0.4546	no	down	0.0003	0	0.0005	0	0	0	0	0	0	0	0.003263	0	0	0	0
g__Saccharimonadales_unclassified	-Inf	0.3173	0.4546	no	down	0.0003	0	0.0005	0	0	0	0	0	0	0	0.003263	0	0	0	0
g__Tistlia	-Inf	0.3173	0.4546	no	down	0.0003	0	0.0005	0	0	0	0	0	0	0	0.003263	0	0	0	0
g__Babeliaceae_unclassified	-Inf	0.3173	0.4546	no	down	0.0003	0	0.0005	0	0	0	0	0	0	0	0	0	0	0.003251	0
g__Desulfitobacteriales_unclassified	-Inf	0.3173	0.4546	no	down	0.0003	0	0.0005	0	0	0	0	0	0	0	0	0	0	0.003251	0
g__Emergencia	-Inf	0.3173	0.4546	no	down	0.0003	0	0.0005	0	0	0	0	0	0	0	0	0	0	0.003251	0
g__Gracilibacter	-Inf	0.3173	0.4546	no	down	0.0003	0	0.0005	0	0	0	0	0	0	0	0	0	0	0.003251	0
g__Lysobacter	-Inf	0.3173	0.4546	no	down	0.0003	0	0.0005	0	0	0	0	0	0	0	0	0	0	0.003251	0
g__Peptostreptococcaceae_unclassified	-Inf	0.3173	0.4546	no	down	0.0003	0	0.0005	0	0	0	0	0	0	0	0	0	0	0.003251	0
g__Pirellulaceae_unclassified	-Inf	0.3173	0.4546	no	down	0.0003	0	0.0005	0	0	0	0	0	0	0	0	0	0	0.003251	0
g__Pseudomonadaceae_unclassified	-Inf	0.3173	0.4546	no	down	0.0003	0	0.0005	0	0	0	0	0	0	0	0	0	0	0.003251	0
g__Anaeromyxobacter	Inf	0.3173	0.4546	no	up	0.0003	0.0005	0	0	0.003235	0	0	0	0	0	0	0	0	0	0
g__Elizabethkingia	Inf	0.3173	0.4546	no	up	0.0003	0.0005	0	0	0.003235	0	0	0	0	0	0	0	0	0	0
g__Gaiellales_unclassified	Inf	0.3173	0.4546	no	up	0.0003	0.0005	0	0	0.003235	0	0	0	0	0	0	0	0	0	0
g__Phaselicystis	Inf	0.3173	0.4546	no	up	0.0003	0.0005	0	0	0.003235	0	0	0	0	0	0	0	0	0	0
g__Polycyclovorans	Inf	0.3173	0.4546	no	up	0.0003	0.0005	0	0	0.003235	0	0	0	0	0	0	0	0	0	0
g__SWB02	Inf	0.3173	0.4546	no	up	0.0003	0.0005	0	0	0.003235	0	0	0	0	0	0	0	0	0	0
g__Spirochaetota_unclassified	Inf	0.3173	0.4546	no	up	0.0003	0.0005	0	0	0.003235	0	0	0	0	0	0	0	0	0	0
g__Subgroup_22_unclassified	Inf	0.3173	0.4546	no	up	0.0003	0.0005	0	0	0.003235	0	0	0	0	0	0	0	0	0	0
g__Thermoactinomyces	Inf	0.3173	0.4546	no	up	0.0003	0.0005	0	0	0.003235	0	0	0	0	0	0	0	0	0	0
g__27F-1492R_unclassified	Inf	0.3173	0.4546	no	up	0.0003	0.0005	0	0	0	0.003147	0	0	0	0	0	0	0	0	0
g__Caldibacillus	Inf	0.3173	0.4546	no	up	0.0003	0.0005	0	0	0	0.003147	0	0	0	0	0	0	0	0	0
g__Luteolibacter	Inf	0.3173	0.4546	no	up	0.0003	0.0005	0	0	0	0.003147	0	0	0	0	0	0	0	0	0
g__SM1A02	Inf	0.3173	0.4546	no	up	0.0003	0.0005	0	0	0	0.003147	0	0	0	0	0	0	0	0	0
g__Bacteriovorax	-Inf	0.3173	0.4546	no	down	0.0003	0	0.0005	0	0	0	0	0	0	0.003059	0	0	0	0	0
g__Defluviimonas	-Inf	0.3173	0.4546	no	down	0.0003	0	0.0005	0	0	0	0	0	0	0.003059	0	0	0	0	0
g__Eel-36e1D6_unclassified	-Inf	0.3173	0.4546	no	down	0.0003	0	0.0005	0	0	0	0	0	0	0.003059	0	0	0	0	0
g__Legionella	-Inf	0.3173	0.4546	no	down	0.0003	0	0.0005	0	0	0	0	0	0	0.003059	0	0	0	0	0
g__Polyangiales_unclassified	-Inf	0.3173	0.4546	no	down	0.0003	0	0.0005	0	0	0	0	0	0	0.003059	0	0	0	0	0
g__Silvanigrella	-Inf	0.3173	0.4546	no	down	0.0003	0	0.0005	0	0	0	0	0	0	0.003059	0	0	0	0	0
g__Subgroup_5_unclassified	-Inf	0.3173	0.4546	no	down	0.0003	0	0.0005	0	0	0	0	0	0	0.003059	0	0	0	0	0
g__Zixibacteria_unclassified	-Inf	0.3173	0.4546	no	down	0.0003	0	0.0005	0	0	0	0	0	0	0.003059	0	0	0	0	0
g__11-24_unclassified	Inf	0.3173	0.4546	no	up	0.0003	0.0005	0	0	0	0	0	0.003053	0	0	0	0	0	0	0
g__67-14_unclassified	Inf	0.3173	0.4546	no	up	0.0003	0.0005	0	0	0	0	0	0.003053	0	0	0	0	0	0	0
g__Aetherobacter	Inf	0.3173	0.4546	no	up	0.0003	0.0005	0	0	0	0	0	0.003053	0	0	0	0	0	0	0
g__Kiloniella	Inf	0.3173	0.4546	no	up	0.0003	0.0005	0	0	0	0	0	0.003053	0	0	0	0	0	0	0
g__Howardella	Inf	0.3173	0.4546	no	up	0.0003	0.0005	0	0	0	0	0	0	0.003029	0	0	0	0	0	0
g__Thermus	Inf	0.3173	0.4546	no	up	0.0003	0.0005	0	0	0	0	0	0	0.003029	0	0	0	0	0	0
g__Absconditabacteriales_(SR1)_unclassified	-Inf	0.3173	0.4546	no	down	0.0003	0	0.0005	0	0	0	0	0	0	0	0	0.003027	0	0	0
g__Bifidobacteriaceae_unclassified	-Inf	0.3173	0.4546	no	down	0.0003	0	0.0005	0	0	0	0	0	0	0	0	0.003027	0	0	0
g__Clostridium]_methylpentosum_group_unclassified	-Inf	0.3173	0.4546	no	down	0.0003	0	0.0005	0	0	0	0	0	0	0	0	0.003027	0	0	0
g__KF-JG30-B3_unclassified	-Inf	0.3173	0.4546	no	down	0.0003	0	0.0005	0	0	0	0	0	0	0	0	0.003027	0	0	0
g__Sericytochromatia_unclassified	-Inf	0.3173	0.4546	no	down	0.0003	0	0.0005	0	0	0	0	0	0	0	0	0.003027	0	0	0
g__Eggerthella	NA	NA	NA	NA	no	0	0	0	0	0	0	0	0	0	0	0	0	0	0	0
g__Sphingomonas	NA	NA	NA	NA	no	0	0	0	0	0	0	0	0	0	0	0	0	0	0	0
g__Glucerabacter	NA	NA	NA	NA	no	0	0	0	0	0	0	0	0	0	0	0	0	0	0	0
g__Catenibacillus	NA	NA	NA	NA	no	0	0	0	0	0	0	0	0	0	0	0	0	0	0	0
g__Ammoniphilus	NA	NA	NA	NA	no	0	0	0	0	0	0	0	0	0	0	0	0	0	0	0
g__Delftia	NA	NA	NA	NA	no	0	0	0	0	0	0	0	0	0	0	0	0	0	0	0
g__Acidovorax	NA	NA	NA	NA	no	0	0	0	0	0	0	0	0	0	0	0	0	0	0	0
g__Aureimonas	NA	NA	NA	NA	no	0	0	0	0	0	0	0	0	0	0	0	0	0	0	0
g__Mediterraneibacter	NA	NA	NA	NA	no	0	0	0	0	0	0	0	0	0	0	0	0	0	0	0
g__Escherichia	NA	NA	NA	NA	no	0	0	0	0	0	0	0	0	0	0	0	0	0	0	0
g__Kineococcus	NA	NA	NA	NA	no	0	0	0	0	0	0	0	0	0	0	0	0	0	0	0
g__Intestinibacillus	NA	NA	NA	NA	no	0	0	0	0	0	0	0	0	0	0	0	0	0	0	0
g__Victivallaceae_unclassified	NA	NA	NA	NA	no	0	0	0	0	0	0	0	0	0	0	0	0	0	0	0
g__Agathobaculum	NA	NA	NA	NA	no	0	0	0	0	0	0	0	0	0	0	0	0	0	0	0
g__Elsterales_unclassified	NA	NA	NA	NA	no	0	0	0	0	0	0	0	0	0	0	0	0	0	0	0
g__Faecalitalea	NA	NA	NA	NA	no	0	0	0	0	0	0	0	0	0	0	0	0	0	0	0
g__Nevskia	NA	NA	NA	NA	no	0	0	0	0	0	0	0	0	0	0	0	0	0	0	0
g__Reyranellaceae_unclassified	NA	NA	NA	NA	no	0	0	0	0	0	0	0	0	0	0	0	0	0	0	0
g__Paenibacillus	NA	NA	NA	NA	no	0	0	0	0	0	0	0	0	0	0	0	0	0	0	0
g__A0839_unclassified	NA	NA	NA	NA	no	0	0	0	0	0	0	0	0	0	0	0	0	0	0	0
g__Bacillales_unclassified	NA	NA	NA	NA	no	0	0	0	0	0	0	0	0	0	0	0	0	0	0	0
g__Brevifollis	NA	NA	NA	NA	no	0	0	0	0	0	0	0	0	0	0	0	0	0	0	0

## Sheet: ABX_Phylum
Phylum	log2FC	wilcox.test.p_value	q_value	significance	regulation	mean	mean_ABX	mean_control	ABX1	ABX2	ABX3	ABX4	ABX5	ABX6	control1	control2	control3	control4	control5	control6
p__Desulfobacterota	2.28	0.0039	0.0307	yes	up	1.5117	2.5073	0.5161	0.876206	3.98542	4.91187	1.32639	2.70855	1.23547	0.304337	0.375277	0.712869	0.341077	0.508852	0.854257
p__Cyanobacteria	-1.62	0.0039	0.0307	yes	down	0.1216	0.0597	0.1836	0.079655	0.07352	0.067286	0.052338	0.031973	0.05321	0.169756	0.168059	0.219461	0.201997	0.242233	0.10029
p__Patescibacteria	-2.07	0.0039	0.0307	yes	down	0.0124	0.0048	0.0201	0	0.004595	0.008206	0	0.009135	0.006651	0.009176	0.021211	0.016649	0.026491	0.013006	0.034027
p__Proteobacteria	-0.54	0.0065	0.0307	yes	down	2.5924	2.1154	3.0695	2.53338	2.31283	1.91519	2.35371	1.58341	1.99371	2.58151	2.64163	3.749	3.42898	3.5766	2.4392
p__Acidobacteriota	-Inf	0.0074	0.0307	yes	down	0.0313	0	0.0626	0	0	0	0	0	0	0.077996	0.094635	0.059027	0.064573	0.079661	0
p__Chloroflexi	-Inf	0.0074	0.0307	yes	down	0.0077	0	0.0153	0	0	0	0	0	0	0.007647	0.026106	0.010595	0.021524	0.026012	0
p__Planctomycetota	-Inf	0.0074	0.0307	yes	down	0.0091	0	0.0182	0	0	0	0	0	0	0.012235	0.024475	0.034811	0.028147	0.009754	0
p__Actinobacteriota	-1.51	0.0104	0.0377	yes	down	2.7905	1.4504	4.1306	1.697	2.08308	2.10063	0.930121	0.854128	1.0376	3.59087	5.54758	2.63807	7.85966	3.1848	1.96282
p__NB1-j	-Inf	0.0222	0.0715	yes	down	0.0025	0	0.005	0	0	0	0	0	0	0	0.00979	0.012108	0.003311	0.004877	0
p__Bacteroidota	1.04	0.0547	0.1305	no	up	20.2575	27.268	13.247	11.0253	45.8032	32.0068	10.4497	24.9326	39.3904	23.6221	10.0999	16.3203	6.40098	13.952	9.087
p__Verrucomicrobiota	0.82	0.0547	0.1305	no	up	0.4441	0.567	0.3211	0.39308	0.493199	0.802508	0.478519	0.551149	0.683417	0.495504	0.492756	0.237623	0.187095	0.107298	0.406533
p__Tenericutes	Inf	0.0585	0.1305	no	up	0.013	0.026	0	0	0	0.039387	0	0.068513	0.048222	0	0	0	0	0	0
p__Synergistota	-Inf	0.0585	0.1305	no	down	0.0015	0	0.003	0	0	0	0	0	0	0	0.006527	0	0.006623	0.004877	0
p__Deferribacterota	-0.82	0.1093	0.2264	no	down	0.0121	0.0087	0.0154	0.013853	0.016848	0	0.008972	0.00609	0.006651	0.007647	0.016316	0.027243	0.009934	0.01138	0.0197
p__Nitrospirota	-Inf	0.1396	0.2381	no	down	0.0025	0	0.0049	0	0	0	0	0	0	0	0	0	0.01159	0.017883	0
p__Bdellovibrionota	-Inf	0.1396	0.2381	no	down	0.0013	0	0.0025	0	0	0	0	0	0	0.006117	0	0.009081	0	0	0
p__Dependentiae	-Inf	0.1396	0.2381	no	down	0.0008	0	0.0016	0	0	0	0	0	0	0	0.003263	0	0	0.006503	0
p__Myxococcota	-3.66	0.153	0.2465	no	down	0.0054	0.0008	0.0101	0	0	0	0	0.004568	0	0.027528	0	0	0.016557	0.016257	0
p__Campylobacterota	-0.61	0.2623	0.3539	no	down	0.4007	0.3168	0.4846	0.263208	0.189928	0.333147	0.032898	0.045675	1.03593	0.226341	0.406279	0.175569	0.683809	0.59339	0.822021
p__Spirochaetota	-Inf	0.3173	0.3539	no	down	0.0027	0	0.0054	0	0	0	0	0	0	0	0	0	0	0	0.032236
p__Fibrobacterota	-Inf	0.3173	0.3539	no	down	0.0012	0	0.0024	0	0	0	0	0	0	0	0	0	0	0	0.014327
p__Gemmatimonadota	-Inf	0.3173	0.3539	no	down	0.0003	0	0.0005	0	0	0	0	0	0	0	0.003263	0	0	0	0
p__Dadabacteria	-Inf	0.3173	0.3539	no	down	0.0004	0	0.0008	0	0	0	0	0	0	0	0	0.004541	0	0	0
p__Ignavibacteriae	-Inf	0.3173	0.3539	no	down	0.0004	0	0.0008	0	0	0	0	0	0	0	0	0.004541	0	0	0
p__Latescibacterota	-Inf	0.3173	0.3539	no	down	0.0003	0	0.0006	0	0	0	0	0	0	0	0	0	0.003311	0	0
p__Zixibacteria	-Inf	0.3173	0.3539	no	down	0.0003	0	0.0005	0	0	0	0	0	0	0.003059	0	0	0	0	0
p__Firmicutes	-0.25	0.3367	0.3616	no	down	71.5683	65.4235	77.713	83.0092	44.8582	57.0404	84.336	68.9895	54.3075	68.7221	79.9406	75.6368	80.6381	77.378	83.9625
p__unclassified	0.84	0.4233	0.4384	no	up	0.1866	0.2393	0.1338	0.069265	0.174611	0.774609	0.022431	0.205539	0.189561	0.136111	0.122373	0.131677	0.059606	0.19021	0.162971
p__Fusobacteriota	-1.32	0.6836	0.6836	no	down	0.0216	0.0124	0.0309	0.039828	0.004595	0	0.008972	0.009135	0.01164	0	0	0	0.006623	0.076409	0.102081
p__Methylomirabilota	NA	NA	NA	NA	no	0	0	0	0	0	0	0	0	0	0	0	0	0	0	0
p__Deinococcota	NA	NA	NA	NA	no	0	0	0	0	0	0	0	0	0	0	0	0	0	0	0

## Sheet: ABX_Genus
Genus	log2FC	wilcox.test.p_value	q_value	significance	regulation	mean	mean_ABX	mean_control	ABX1	ABX2	ABX3	ABX4	ABX5	ABX6	control1	control2	control3	control4	control5	control6
g__Faecalibacterium	-1.74	0.0163	0.1464	yes	down	5.5077	2.5391	8.4762	0.214722	8.85614	0.162471	1.43107	3.14703	1.42337	6.23203	15.0111	8.93584	3.54653	6.25904	10.8725
g__Clostridia_UCG-014_unclassified	-2.89	0.0039	0.0601	yes	down	4.7749	1.1352	8.4146	1.7247	0.91441	0.39551	0.148042	2.37816	1.25044	5.62641	6.08602	10.4615	11.2373	7.4003	9.67621
g__Lactobacillus	-2.34	0.0039	0.0601	yes	down	3.0518	1.0045	5.0992	2.62169	0.240473	0.188729	0.137574	0.197926	2.64055	4.19496	7.27712	6.85626	5.33305	3.76193	3.17168
g__Clostridium	1.14	0.0104	0.1121	yes	up	2.6658	3.6673	1.6644	2.39658	3.47997	3.31178	4.71042	5.95149	2.15334	2.00801	0.434016	1.68455	1.33781	2.34592	2.17594
g__Prevotellaceae_UCG-001	6.91	0.0163	0.1464	yes	up	2.659	5.2741	0.0439	2.72386	15.6553	12.8647	0.134583	0.053288	0.21284	0.016823	0	0.062054	0.071196	0.082912	0.030445
g__Eubacterium]_coprostanoligenes_group_unclassified	-2.06	0.0065	0.0867	yes	down	2.3003	0.8891	3.7115	2.08315	1.34634	0.214987	0.13907	1.41289	0.138014	4.18425	2.4393	2.63353	7.3646	1.6306	4.01698
g__Barnesiella	4.46	0.0039	0.0601	yes	up	1.6583	3.1725	0.1441	0.819062	4.14624	4.42282	0.882269	2.7999	5.96452	0.13764	0.107688	0.228542	0.04636	0.030889	0.313407
g__Anaerotruncus	2.42	0.0104	0.1121	yes	up	1.1501	1.9387	0.3615	0.709969	0.517706	0.617061	8.04061	1.09316	0.653486	0.110112	0.391594	0.398057	0.188751	0.557624	0.522941
g__Bilophila	2.89	0.0039	0.0601	yes	up	1.1211	1.9755	0.2668	0.547196	3.25021	3.79919	1.20826	2.25636	0.7915	0.087172	0.181112	0.3693	0.096031	0.333274	0.533687
g__UCG-005	-2.05	0.0039	0.0601	yes	down	1.0418	0.406	1.6775	0.599145	0.186864	0.298684	0.870306	0.249692	0.231131	1.20511	1.382	1.07763	0.917264	4.27078	1.21244
g__Megamonas	6.16	0.0104	0.1121	yes	up	0.8962	1.7675	0.0248	4.60268	0.252726	2.55687	0.073273	0.053288	3.06623	0.006117	0.004895	0	0.028147	0.01138	0.098499
g__Bifidobacterium	-2.59	0.025	0.1531	yes	down	0.8337	0.2373	1.4301	0.242428	0.137851	0.297043	0.248232	0.153774	0.344203	0.474093	1.61696	0.520652	5.36451	0.185333	0.419069
g__Olsenella	-2.69	0.0163	0.1464	yes	down	0.7669	0.2064	1.3275	0.330742	0.425806	0.334788	0.01944	0.022838	0.104757	1.63945	2.43114	0.74314	1.43385	1.46478	0.252516
g__Colidextribacter	1.25	0.025	0.1531	yes	up	0.7581	1.0682	0.4479	1.19483	0.456439	0.915745	1.66285	1.35808	0.82143	0.325748	0.277379	0.331462	0.251668	0.965681	0.535478
g__Subdoligranulum	-1.11	0.0163	0.1464	yes	down	0.6507	0.4124	0.889	0.303036	0.251195	0.861588	0.148042	0.677517	0.232794	0.865602	1.13562	0.388975	1.18218	0.694185	1.06737
g__Muribaculaceae_unclassified	-0.47	0.0039	0.0601	yes	down	0.6272	0.5262	0.7283	0.595681	0.517706	0.608855	0.535343	0.432393	0.467251	0.672906	0.633077	0.66141	0.831167	0.788477	0.782621
g__Akkermansia	0.88	0.025	0.1531	yes	up	0.4304	0.5583	0.3026	0.39308	0.493199	0.802508	0.468051	0.516131	0.676765	0.495504	0.465018	0.224001	0.187095	0.107298	0.336688
g__UCG-010_unclassified	-1.23	0.0374	0.2078	yes	down	0.3084	0.1842	0.4326	0.088313	0.044419	0.210063	0.097199	0.397375	0.267713	0.267633	0.375277	0.328435	0.556319	0.362537	0.705613
g__Peptococcaceae_unclassified	-1.36	0.025	0.1531	yes	down	0.3069	0.1719	0.4419	0.209527	0.142446	0.164112	0.212343	0.196404	0.10642	0.373157	0.153374	0.806708	0.587778	0.409683	0.32057
g__Peptococcus	-9.52	0.0028	0.0601	yes	down	0.2945	0.0008	0.5882	0	0.004595	0	0	0	0	1.05677	0.651025	0.320867	0.654006	0.463332	0.383252
g__Limosilactobacillus	-2.65	0.0039	0.0601	yes	down	0.2766	0.0759	0.4774	0.126409	0.019912	0.02954	0.082245	0.079171	0.11806	0.654554	0.562916	0.767356	0.294717	0.203216	0.381461
g__Ralstonia	-2.78	0.0039	0.0601	yes	down	0.2567	0.0651	0.4483	0.145457	0.047482	0.047592	0.070282	0.039585	0.039908	0.353276	0.345908	0.464652	0.488435	0.560875	0.476378
g__Lachnospiraceae_NK4A136_group	-0.77	0.0039	0.0601	yes	down	0.241	0.1784	0.3036	0.183553	0.136319	0.195293	0.170472	0.208584	0.176258	0.308925	0.30838	0.29211	0.367568	0.300759	0.243562
g__Rhodococcus	-0.96	0.0065	0.0867	yes	down	0.2383	0.1617	0.3148	0.228575	0.157763	0.124725	0.165986	0.173566	0.119723	0.3441	0.252904	0.204326	0.301339	0.282876	0.503242
g__Phascolarctobacterium	2.08	0.025	0.1531	yes	up	0.2309	0.3733	0.0885	0.917765	0.194523	0.61542	0.077759	0.161386	0.272702	0.04588	0.137058	0.016649	0.04636	0.03414	0.250725
g__GCA-900066575	0.79	0.025	0.1531	yes	up	0.2191	0.2775	0.1606	0.140262	0.281828	0.429973	0.315523	0.284709	0.21284	0.166697	0.138689	0.095352	0.13908	0.217847	0.205953
g__DTU089	-2.59	0.0039	0.0601	yes	down	0.2135	0.0607	0.3664	0.041559	0.015317	0.095185	0.04187	0.031973	0.138014	0.500092	0.324697	0.473733	0.223521	0.287753	0.388624
g__Erysipelotrichaceae_unclassified	-8.9	0.0028	0.0601	yes	down	0.1919	0.0008	0.3831	0	0	0.004923	0	0	0	0.448094	0.08974	0.183136	0.758316	0.434069	0.385042
g__Desulfovibrionaceae_unclassified	1.45	0.0374	0.2078	yes	up	0.1883	0.2756	0.101	0.188748	0.160826	0.768044	0.052338	0.237512	0.246097	0.148345	0.115846	0.043892	0.067884	0.078035	0.152226
g__Parabacteroides	2.53	0.0374	0.2078	yes	up	0.1725	0.2942	0.0508	0.162773	0.692317	0.036105	0.46207	0.038063	0.374133	0.030587	0.037528	0.024216	0.155637	0.0569	0
g__Corynebacterium	-2.59	0.0039	0.0601	yes	down	0.1303	0.0371	0.2235	0.050217	0.016848	0.036105	0.052338	0.050243	0.016628	0.299749	0.272484	0.254272	0.157293	0.20159	0.155808
g__Fournierella	-Inf	0.0021	0.0601	yes	down	0.1074	0	0.2149	0	0	0	0	0	0	0.025999	0.027738	0.027243	0.228488	0.809611	0.170135
g__Odoribacter	-4.09	0.0039	0.0601	yes	down	0.103	0.0114	0.1946	0.02078	0.00919	0.008206	0.005981	0.00609	0.018291	0.29822	0.181112	0.224001	0.099343	0.107298	0.257889
g__Desulfovibrio	-1.45	0.0039	0.0601	yes	down	0.1029	0.0552	0.1506	0.060607	0.058204	0.065645	0.056824	0.050243	0.039908	0.079525	0.073424	0.299678	0.178817	0.104046	0.168344
g__Mailhella	7.29	0.0033	0.0601	yes	up	0.1026	0.2039	0.0013	0.08485	0.528428	0.27899	0.008972	0.164431	0.157967	0.003059	0	0	0.004967	0	0
g__Coriobacteriales_Incertae_Sedis_unclassified	2.85	0.0039	0.0601	yes	up	0.0963	0.1692	0.0234	0.247623	0.243536	0.165753	0.164491	0.065468	0.128037	0.010705	0.045686	0.033298	0.013246	0.021134	0.016118
g__Chloroplast_unclassified	-1.2	0.0374	0.2078	yes	down	0.0948	0.0576	0.132	0.067534	0.07352	0.067286	0.052338	0.031973	0.05321	0.110112	0.168059	0.122595	0.198685	0.151192	0.041191
g__Haemophilus	-6.3	0.021	0.1477	yes	down	0.0799	0.002	0.1577	0	0	0	0	0.01218	0	0.013764	0	0.007568	0.452009	0.455203	0.017909
g__Collinsella	-2.69	0.0374	0.2078	yes	down	0.0773	0.0207	0.1338	0.017316	0.012253	0.026258	0.028412	0.01827	0.021617	0.133052	0.10932	0.478273	0.03477	0.026012	0.021491
g__Muribaculum	-1.09	0.0039	0.0601	yes	down	0.0648	0.0414	0.0882	0.043291	0.05514	0.04431	0.016449	0.041108	0.048222	0.103995	0.08974	0.093838	0.064573	0.071532	0.105663
g__Methyloversatilis	-2.31	0.0039	0.0601	yes	down	0.0631	0.0212	0.1049	0.055412	0.013785	0.011488	0.017944	0.015225	0.013303	0.065761	0.075055	0.116541	0.089408	0.141438	0.141481
g__Clostridiaceae_unclassified	-3.07	0.0103	0.1121	yes	down	0.0624	0.0133	0.1116	0	0	0.031181	0.040375	0.003045	0.004988	0.055056	0.106057	0.027243	0.182128	0.121929	0.177299
g__Enterococcus	-3.43	0.0039	0.0601	yes	down	0.053	0.009	0.0969	0.017316	0.007658	0.009847	0.01944	0	0	0.079525	0.050581	0.071136	0.205308	0.128432	0.046563
g__Holdemania	1.07	0.0374	0.2078	yes	up	0.0374	0.0507	0.0242	0.048486	0.035229	0.105032	0.032898	0.04263	0.039908	0.024469	0.013053	0.015135	0.074507	0.017883	0
g__Anaeroplasma	-5.44	0.0033	0.0601	yes	down	0.0356	0.0016	0.0696	0	0.004595	0	0	0	0.004988	0.036704	0.08974	0.118055	0.08113	0.065029	0.026863
g__Methylobacterium-Methylorubrum	5.45	0.0033	0.0601	yes	up	0.0312	0.0611	0.0014	0.076192	0.039824	0.068927	0.047852	0.082216	0.051547	0.004588	0	0	0	0	0.003582
g__Pantoea	Inf	0.0021	0.0601	yes	up	0.0306	0.0612	0	0.070997	0.058204	0.05908	0.050843	0.056333	0.071501	0	0	0	0	0	0
g__Vulcaniibacterium	Inf	0.0021	0.0601	yes	up	0.0278	0.0556	0	0.057144	0.065862	0.045951	0.052338	0.047198	0.06485	0	0	0	0	0	0
g__Gastranaerophilales_unclassified	-4.68	0.021	0.1477	yes	down	0.0266	0.002	0.0512	0.012121	0	0	0	0	0	0.059644	0	0.093838	0.003311	0.091041	0.0591
g__Brevundimonas	-1.39	0.0039	0.0601	yes	down	0.0262	0.0145	0.0379	0.019048	0.00919	0.01477	0.013458	0.009135	0.021617	0.038233	0.031001	0.039352	0.043048	0.04552	0.030445
g__Paramuribaculum	-1.3	0.0163	0.1464	yes	down	0.0254	0.0147	0.0361	0.024243	0.022975	0.006564	0.01944	0	0.014965	0.018352	0.042423	0.046919	0.028147	0.032515	0.048354
g__Eggerthella	Inf	0.0074	0.0867	yes	up	0.023	0.046	0	0	0.006127	0.128007	0.005981	0.129413	0.006651	0	0	0	0	0	0
g__Gorbachella	-6.5	0.0132	0.1368	yes	down	0.0228	0.0005	0.0452	0	0	0	0.002991	0	0	0.004588	0	0.018162	0.084441	0.078035	0.085963
g__CAG-352	-4	0.0201	0.1477	yes	down	0.0221	0.0026	0.0415	0	0	0.008206	0.007477	0	0	0.02294	0.021211	0.028757	0	0.029263	0.146853
g__Caproiciproducens	-1.92	0.0341	0.2042	yes	down	0.022	0.0092	0.0349	0.051949	0	0	0	0	0.003326	0.021411	0.006527	0.05146	0.006623	0.021134	0.102081
g__Alloprevotella	-2.67	0.0039	0.0601	yes	down	0.0217	0.0059	0.0376	0	0.010722	0.004923	0.008972	0.010658	0	0.021411	0.017948	0.022703	0.051327	0.040643	0.071636
g__Acetivibrio	-4.88	0.0033	0.0601	yes	down	0.0213	0.0014	0.0413	0.005195	0	0	0.002991	0	0	0.016823	0.016316	0.016649	0.052983	0.073158	0.071636
g__Anaerovorax	-1.82	0.025	0.1531	yes	down	0.0199	0.0088	0.031	0.012121	0.006127	0.006564	0.004486	0.01827	0.004988	0.007647	0.017948	0.016649	0.024836	0.047146	0.071636
g__Rhodospirillales_unclassified	-Inf	0.0074	0.0867	yes	down	0.0182	0	0.0364	0	0	0	0	0	0	0.048939	0.004895	0.012108	0.041393	0	0.111035
g__Staphylococcus	-2.74	0.0145	0.1464	yes	down	0.0181	0.0047	0.0314	0.01039	0	0	0.017944	0	0	0.035175	0.037528	0.046919	0.009934	0.017883	0.041191
g__Brevibacillus	Inf	0.0021	0.0601	yes	up	0.0175	0.0351	0	0.034633	0.03676	0.032822	0.031403	0.035018	0.039908	0	0	0	0	0	0
g__Aquabacterium	-2.39	0.0039	0.0601	yes	down	0.0159	0.0051	0.0268	0.01039	0.007658	0	0.004486	0.004568	0.003326	0.019881	0.022843	0.037838	0.014901	0.029263	0.035818
g__Herbaspirillum	-0.98	0.045	0.2102	yes	down	0.0156	0.0105	0.0207	0.013853	0	0.009847	0.008972	0.015225	0.014965	0.029057	0.034264	0.019676	0.019869	0.021134	0
g__Gemella	0.84	0.0163	0.1464	yes	up	0.0147	0.0188	0.0105	0.034633	0.013785	0.021335	0.014954	0.01827	0.009977	0.009176	0.011421	0.010595	0.013246	0.009754	0.008954
g__Alphaproteobacteria_unclassified	-Inf	0.0222	0.1477	yes	down	0.0144	0	0.0288	0	0	0	0	0	0	0.053527	0.034264	0.08173	0	0.003251	0
g__Acidaminobacter	4.63	0.0028	0.0601	yes	up	0.0142	0.0273	0.0011	0.017316	0.013785	0.011488	0.011963	0.095918	0.013303	0	0	0	0.006623	0	0
g__Allorhizobium-Neorhizobium-Pararhizobium-Rhizobium	-2.44	0.045	0.2102	yes	down	0.0141	0.0044	0.0238	0.003463	0.004595	0.006564	0.007477	0.004568	0	0.009176	0.017948	0.03027	0.036426	0.048772	0
g__Coprobacter	-Inf	0.0222	0.1477	yes	down	0.0139	0	0.0278	0	0	0	0	0	0	0.016823	0.047318	0.040865	0	0.061778	0
g__Izemoplasmatales_unclassified	-Inf	0.0222	0.1477	yes	down	0.0133	0	0.0265	0	0	0	0	0	0	0.136111	0.008158	0	0.01159	0.003251	0
g__Romboutsia	-1.45	0.0161	0.1464	yes	down	0.0132	0.0071	0.0194	0	0.012253	0.016411	0.008972	0	0.004988	0.024469	0.026106	0.012108	0.018213	0.021134	0.014327
g__Vibrio	-1.37	0.037	0.2078	yes	down	0.0129	0.0072	0.0186	0.019048	0.004595	0	0.010468	0.009135	0	0.02294	0.008158	0.013622	0.026491	0.02276	0.017909
g__Lawsonella	-Inf	0.0222	0.1477	yes	down	0.0127	0	0.0253	0	0	0	0	0	0	0.048939	0.058739	0.040865	0.003311	0	0
g__Lachnospira	-4.42	0.0132	0.1368	yes	down	0.0123	0.0011	0.0236	0	0	0	0	0	0.006651	0.019881	0.014685	0.074163	0.016557	0	0.016118
g__Candidatus_Saccharimonas	-2.25	0.0039	0.0601	yes	down	0.0112	0.0039	0.0185	0	0.004595	0.003282	0	0.009135	0.006651	0.009176	0.017948	0.013622	0.02318	0.013006	0.034027
g__Caulobacter	-2.93	0.0056	0.0838	yes	down	0.0108	0.0025	0.0191	0.01039	0	0	0.004486	0	0	0.016823	0.021211	0.033298	0.016557	0.017883	0.008954
g__Mitochondria_unclassified	-2	0.0309	0.1871	yes	down	0.01	0.004	0.016	0	0.010722	0.013129	0	0	0	0.021411	0.027738	0.019676	0.016557	0	0.010745
g__Subgroup_17_unclassified	-Inf	0.0074	0.0867	yes	down	0.0097	0	0.0193	0	0	0	0	0	0	0.024469	0.02937	0.024216	0.02318	0.014632	0
g__Cutibacterium	-4.86	0.0495	0.2102	yes	down	0.009	0.0006	0.0174	0.003463	0	0	0	0	0	0.038233	0.031001	0.022703	0	0	0.012536
g__Bradyrhizobium	-Inf	0.0021	0.0601	yes	down	0.0089	0	0.0178	0	0	0	0	0	0	0.012235	0.016316	0.03027	0.014901	0.024386	0.008954
g__Anaerofustis	-4.39	0.0028	0.0601	yes	down	0.0088	0.0008	0.0168	0	0.004595	0	0	0	0	0.018352	0.017948	0.007568	0.014901	0.009754	0.032236
g__Acetanaerobacterium	3.63	0.0033	0.0601	yes	up	0.0087	0.0161	0.0013	0.013853	0.007658	0.022976	0.007477	0.01827	0.026605	0	0.004895	0.003027	0	0	0
g__Subgroup_10	-Inf	0.0074	0.0867	yes	down	0.0087	0	0.0174	0	0	0	0	0	0	0.009176	0.021211	0.016649	0.021524	0.035766	0
g__Defluviitaleaceae_unclassified	-3.06	0.021	0.1477	yes	down	0.008	0.0017	0.0142	0.01039	0	0	0	0	0	0	0.011421	0.003027	0.02318	0.024386	0.023282
g__Dolosigranulum	-Inf	0.0222	0.1477	yes	down	0.0074	0	0.0147	0	0	0	0	0	0	0	0	0.004541	0.02318	0.019509	0.041191
g__Proteobacteria_unclassified	-Inf	0.0222	0.1477	yes	down	0.0073	0	0.0145	0	0	0	0	0	0	0.018352	0.024475	0	0.021524	0.02276	0
g__Dongia	-Inf	0.0074	0.0867	yes	down	0.0069	0	0.0139	0	0	0	0	0	0	0.015293	0.024475	0.028757	0.004967	0.009754	0
g__Eubacterium]_ventriosum_group	-4.69	0.0495	0.2102	yes	down	0.0067	0.0005	0.0129	0	0	0	0.002991	0	0	0.025999	0.011421	0.012108	0	0.027637	0
g__Burkholderia-Caballeronia-Paraburkholderia	-Inf	0.0222	0.1477	yes	down	0.0055	0	0.011	0	0	0	0	0	0	0	0	0.024216	0.014901	0.016257	0.010745
g__Vicinamibacteraceae_unclassified	-Inf	0.0222	0.1477	yes	down	0.0049	0	0.0098	0	0	0	0	0	0	0.021411	0.021211	0.004541	0	0.01138	0
g__Lachnospiraceae_XPB1014_group	-Inf	0.0222	0.1477	yes	down	0.0043	0	0.0086	0	0	0	0	0	0	0.009176	0.013053	0.016649	0	0	0.012536
g__Lachnospiraceae_NC2004_group	-2.37	0.0493	0.2102	yes	down	0.004	0.0013	0.0067	0	0	0	0	0.007613	0	0	0.004895	0.004541	0.006623	0.009754	0.014327
g__Cupriavidus	Inf	0.0074	0.0867	yes	up	0.0039	0.0078	0	0.008658	0.006127	0.009847	0	0.010658	0.01164	0	0	0	0	0	0
g__Gemmataceae_unclassified	-Inf	0.0074	0.0867	yes	down	0.0039	0	0.0078	0	0	0	0	0	0	0.003059	0.008158	0.010595	0.018213	0.006503	0
g__KD4-96_unclassified	-Inf	0.0222	0.1477	yes	down	0.0035	0	0.0069	0	0	0	0	0	0	0	0.014685	0.010595	0.006623	0.009754	0
g__Chryseobacterium	-3.61	0.0495	0.2102	yes	down	0.0033	0.0005	0.0061	0	0.003063	0	0	0	0	0.013764	0	0.004541	0.009934	0.008129	0
g__Novosphingobium	-Inf	0.0222	0.1477	yes	down	0.003	0	0.0059	0	0	0	0	0	0	0	0.006527	0.006054	0.016557	0.006503	0
g__Vicinamibacterales_unclassified	-Inf	0.0074	0.0867	yes	down	0.0029	0	0.0058	0	0	0	0	0	0	0.010705	0.004895	0.003027	0.008279	0.008129	0
g__NB1-j_unclassified	-Inf	0.0222	0.1477	yes	down	0.0025	0	0.005	0	0	0	0	0	0	0	0.00979	0.012108	0.003311	0.004877	0
g__Actinobacteriota_unclassified	-Inf	0.0222	0.1477	yes	down	0.0022	0	0.0043	0	0	0	0	0	0	0	0.008158	0.003027	0.008279	0.006503	0
g__Pedomicrobium	-Inf	0.0222	0.1477	yes	down	0.0022	0	0.0044	0	0	0	0	0	0	0.004588	0.004895	0.010595	0	0.006503	0
g__Enhydrobacter	-Inf	0.0222	0.1477	yes	down	0.0021	0	0.0043	0	0	0	0	0	0	0.009176	0.006527	0	0.003311	0.006503	0
g__Acidibacter	-Inf	0.0222	0.1477	yes	down	0.0017	0	0.0034	0	0	0	0	0	0	0.004588	0	0.004541	0.003311	0.008129	0
g__Pseudoflavitalea	-Inf	0.0222	0.1477	yes	down	0.0015	0	0.0029	0	0	0	0	0	0	0	0.003263	0.004541	0.006623	0.003251	0
g__Clostridiales_unclassified	0.98	0.0547	0.2102	no	up	2.8752	3.819	1.9315	4.14899	0.986399	3.3725	7.35872	4.07576	2.97145	1.7725	1.91065	1.62098	2.56635	2.67432	1.04409
g__Christensenellaceae_R-7_group	-1.01	0.0547	0.2102	no	down	1.0423	0.6927	1.3919	0.585292	0.61267	1.30797	0.429172	0.499383	0.721661	1.38252	0.861506	1.08671	2.10938	0.538115	2.37294
g__Mordavella	-1.19	0.0547	0.2102	no	down	0.122	0.0745	0.1695	0.046754	0.163889	0.091903	0.034394	0.068513	0.04157	0.394568	0.047318	0.140758	0.134113	0.180456	0.11999
g__UCG-002	0.63	0.0547	0.2102	no	up	0.0746	0.0907	0.0586	0.112556	0.093432	0.111596	0.082245	0.095918	0.048222	0.044351	0.040791	0.068109	0.079474	0.100795	0.017909
g__Lachnospiraceae_FCS020_group	1.03	0.0547	0.2102	no	up	0.0314	0.0422	0.0206	0.02078	0.021443	0.060721	0.040375	0.068513	0.04157	0.02294	0.022843	0.033298	0.008279	0.016257	0.0197
g__Fusicatenibacter	-0.8	0.0547	0.2102	no	down	0.0167	0.0122	0.0212	0.02078	0.013785	0	0.01944	0.007613	0.01164	0.016823	0.01958	0.018162	0.031459	0.019509	0.021491
g__Catenisphaera	-Inf	0.0585	0.2102	no	down	0.2071	0	0.4143	0	0	0	0	0	0	0.006117	0	2.4731	0	0.006503	0
g__Succinatimonas	Inf	0.0585	0.2102	no	up	0.031	0.062	0	0.058875	0.206776	0	0	0	0.10642	0	0	0	0	0	0
g__Mollicutes_unclassified	Inf	0.0585	0.2102	no	up	0.013	0.026	0	0	0	0.039387	0	0.068513	0.048222	0	0	0	0	0	0
g__Neisseria	-Inf	0.0585	0.2102	no	down	0.0053	0	0.0106	0	0	0	0	0	0	0	0	0	0.021524	0.026012	0.016118
g__Ruegeria	-Inf	0.0585	0.2102	no	down	0.0136	0	0.0273	0	0	0	0	0	0	0.055056	0.057107	0.05146	0	0	0
g__Sulfurifustis	-Inf	0.0585	0.2102	no	down	0.0049	0	0.0098	0	0	0	0	0	0	0	0	0.004541	0.028147	0.026012	0
g__Rodentibacter	-Inf	0.0585	0.2102	no	down	0.0083	0	0.0167	0	0	0	0	0	0	0.032116	0.039159	0.028757	0	0	0
g__Enterobacter	-Inf	0.0585	0.2102	no	down	0.0075	0	0.015	0	0	0	0	0	0	0.032116	0.022843	0.034811	0	0	0
g__Coriobacteriaceae_unclassified	-Inf	0.0585	0.2102	no	down	0.0059	0	0.0117	0	0	0	0	0	0	0	0.024475	0	0.021524	0.024386	0
g__Altererythrobacter	-Inf	0.0585	0.2102	no	down	0.0065	0	0.0129	0	0	0	0	0	0	0.029057	0.021211	0.027243	0	0	0
g__Porphyromonas	-Inf	0.0585	0.2102	no	down	0.0028	0	0.0056	0	0	0	0	0	0	0	0	0	0.014901	0.01138	0.007164
g__Lachnospiraceae_UCG-006	-Inf	0.0585	0.2102	no	down	0.0034	0	0.0068	0	0	0	0	0	0	0	0	0.016649	0.008279	0	0.016118
g__Loktanella	-Inf	0.0585	0.2102	no	down	0.005	0	0.01	0	0	0	0	0	0	0.015293	0.013053	0.031784	0	0	0
g__Hyphomicrobiaceae_unclassified	-Inf	0.0585	0.2102	no	down	0.004	0	0.008	0	0	0	0	0	0	0.007647	0.017948	0.022703	0	0	0
g__env.OPS_17_unclassified	-Inf	0.0585	0.2102	no	down	0.0013	0	0.0026	0	0	0	0	0	0	0	0	0.006054	0.003311	0.006503	0
g__Sphingosinicella	-Inf	0.0585	0.2102	no	down	0.0033	0	0.0067	0	0	0	0	0	0	0.012235	0.008158	0.019676	0	0	0
g__Georgenia	-Inf	0.0585	0.2102	no	down	0.0019	0	0.0037	0	0	0	0	0	0	0	0	0.007568	0.009934	0.004877	0
g__Cyclobacteriaceae_unclassified	-Inf	0.0585	0.2102	no	down	0.0031	0	0.0062	0	0	0	0	0	0	0.009176	0.013053	0.015135	0	0	0
g__Paracoccus	-Inf	0.0585	0.2102	no	down	0.0022	0	0.0043	0	0	0	0	0	0	0	0.004895	0.012108	0	0	0.008954
g__Acetatifactor	-Inf	0.0585	0.2102	no	down	0.0019	0	0.0039	0	0	0	0	0	0	0	0.008158	0.006054	0	0	0.008954
g__Anderseniella	-Inf	0.0585	0.2102	no	down	0.0029	0	0.0057	0	0	0	0	0	0	0.010705	0.014685	0.009081	0	0	0
g__Sphingomonas	Inf	0.0585	0.2102	no	up	0.0028	0.0057	0	0	0.019912	0.004923	0	0.009135	0	0	0	0	0	0	0
g__PS1_clade_unclassified	-Inf	0.0585	0.2102	no	down	0.0027	0	0.0054	0	0	0	0	0	0	0.013764	0.00979	0.009081	0	0	0
g__Planococcus	-Inf	0.0585	0.2102	no	down	0.0027	0	0.0054	0	0	0	0	0	0	0.007647	0.008158	0.016649	0	0	0
g__Iamia	-Inf	0.0585	0.2102	no	down	0.0012	0	0.0025	0	0	0	0	0	0	0	0.003263	0	0.006623	0.004877	0
g__Rhodobacteraceae_unclassified	-Inf	0.0585	0.2102	no	down	0.0025	0	0.0049	0	0	0	0	0	0	0.013764	0.008158	0.007568	0	0	0
g__IMCC26256_unclassified	-Inf	0.0585	0.2102	no	down	0.0022	0	0.0044	0	0	0	0	0	0	0.015293	0	0.004541	0.006623	0	0
g__Deltaproteobacteria_unclassified	-Inf	0.0585	0.2102	no	down	0.0022	0	0.0044	0	0	0	0	0	0	0.004588	0.006527	0.015135	0	0	0
g__Pyramidobacter	-Inf	0.0585	0.2102	no	down	0.0015	0	0.003	0	0	0	0	0	0	0	0.006527	0	0.006623	0.004877	0
g__Rhodospirillaceae_unclassified	-Inf	0.0585	0.2102	no	down	0.0021	0	0.0041	0	0	0	0	0	0	0.006117	0.008158	0.010595	0	0	0
g__Angelakisella	-Inf	0.0585	0.2102	no	down	0.0018	0	0.0037	0	0	0	0	0	0	0.012235	0	0.004541	0	0	0.005373
g__Candidatus_Arthromitus	-Inf	0.0585	0.2102	no	down	0.0018	0	0.0035	0	0	0	0	0	0	0.009176	0.006527	0	0	0	0.005373
g__Blastocatellales_unclassified	-Inf	0.0585	0.2102	no	down	0.0014	0	0.0029	0	0	0	0	0	0	0.004588	0.008158	0.004541	0	0	0
g__B2M28_unclassified	-Inf	0.0585	0.2102	no	down	0.0014	0	0.0029	0	0	0	0	0	0	0.006117	0.006527	0.004541	0	0	0
g__Dyadobacter	-Inf	0.0585	0.2102	no	down	0.0014	0	0.0028	0	0	0	0	0	0	0.006117	0.003263	0.007568	0	0	0
g__Pir4_lineage	-Inf	0.0585	0.2102	no	down	0.0012	0	0.0024	0	0	0	0	0	0	0	0.004895	0.006054	0.003311	0	0
g__Phreatobacter	-Inf	0.0585	0.2102	no	down	0.0011	0	0.0022	0	0	0	0	0	0	0	0	0.004541	0.004967	0	0.003582
g__PLTA13_unclassified	-Inf	0.0585	0.2102	no	down	0.0011	0	0.0021	0	0	0	0	0	0	0	0	0.003027	0.004967	0.004877	0
g__Unknown_Family_unclassified	-Inf	0.0585	0.2102	no	down	0.001	0	0.0021	0	0	0	0	0	0	0.003059	0	0.006054	0.003311	0	0
g__OM190_unclassified	-Inf	0.0585	0.2102	no	down	0.0009	0	0.0019	0	0	0	0	0	0	0.004588	0.003263	0	0.003311	0	0
g__Ferruginibacter	-Inf	0.0585	0.2102	no	down	0.0009	0	0.0018	0	0	0	0	0	0	0.004588	0.003263	0.003027	0	0	0
g__Marvinbryantia	-0.22	0.073	0.2606	no	down	0.0233	0.0216	0.0251	0.01039	0.119471	0	0	0	0	0.055056	0.011421	0.048433	0.006623	0.016257	0.012536
g__Phenylobacterium	-2.9	0.0742	0.2614	no	down	0.0047	0.0011	0.0082	0	0	0.006564	0	0	0	0.004588	0.022843	0.012108	0.009934	0	0
g__UCG-011_unclassified	-2.54	0.0742	0.2614	no	down	0.0037	0.0011	0.0064	0	0	0	0	0	0.006651	0	0.003263	0.009081	0.01159	0	0.014327
g__Clostridium_sensu_stricto_1	-2.11	0.0761	0.2651	no	down	0.0335	0.0126	0.0544	0	0.026038	0.013129	0	0.03654	0	0.09176	0.024475	0.024216	0.05795	0.01138	0.116408
g__Lachnospiraceae_unclassified	0.73	0.0782	0.2651	no	up	6.2064	7.7366	4.6761	10.414	4.82784	6.57597	11.0029	8.15152	5.44738	2.51728	4.1411	3.59159	5.4655	6.68011	5.66102
g__Megasphaera	5.77	0.0782	0.2651	no	up	1.8079	3.5506	0.0652	8.50231	0.459503	11.8768	0.073273	0.044153	0.347528	0.062703	0.052213	0.049946	0.109277	0.061778	0.055518
g__RF39_unclassified	-2.01	0.0782	0.2651	no	down	0.5962	0.2374	0.955	0.140262	0.119471	0.493977	0	0.569419	0.101432	3.07855	0.602075	0.655356	1.04641	0.260116	0.087754
g__Enorma	-0.68	0.0782	0.2651	no	down	0.2556	0.1967	0.3144	0.093508	0.750521	0.105032	0.133088	0	0.098106	0.325748	0.50744	0.10746	0.167227	0.567378	0.211326
g__Anaerostipes	-1.43	0.0782	0.2651	no	down	0.1505	0.0813	0.2196	0.02078	0.039824	0.068927	0.094208	0.202494	0.061524	0.625497	0.181112	0.095352	0.132457	0.048772	0.234607
g__Citrobacter	-1.53	0.087	0.289	no	down	0.0159	0.0082	0.0236	0	0	0	0.011963	0.009135	0.028268	0.030587	0.017948	0.021189	0.026491	0.04552	0
g__Harryflintia	-2.09	0.087	0.289	no	down	0.0084	0.0032	0.0136	0.005195	0.003063	0	0	0.010658	0	0	0.013053	0.004541	0.019869	0.006503	0.037609
g__Turicibacter	-1.41	0.087	0.289	no	down	0.0081	0.0044	0.0117	0	0.006127	0.009847	0.010468	0	0	0.010705	0	0.018162	0.01159	0.004877	0.025073
g__Anoxybacillus	1.67	0.0874	0.289	no	up	0.0083	0.0127	0.004	0	0.021443	0.01477	0	0.015225	0.024942	0.010705	0.013053	0	0	0	0
g__Anaeromassilibacillus	-2.04	0.108	0.3229	no	down	0.0021	0.0008	0.0033	0	0	0.004923	0	0	0	0	0.006527	0.003027	0	0.004877	0.005373
g__Devosia	-2.26	0.108	0.3229	no	down	0.0014	0.0005	0.0024	0	0.003063	0	0	0	0	0.003059	0.003263	0.003027	0.004967	0	0
g__Dialister	-1.46	0.1087	0.3229	no	down	0.0374	0.0199	0.0549	0.032901	0.039824	0	0.031403	0.015225	0	0.016823	0.00979	0.056	0.033114	0.063403	0.150435
g__Provencibacterium	0.95	0.1087	0.3229	no	up	0.0247	0.0326	0.0169	0.039828	0.053609	0.037746	0.023926	0.013703	0.026605	0.010705	0.052213	0.010595	0	0.027637	0
g__Clostridia_vadinBB60_group_unclassified	-0.96	0.1093	0.3229	no	down	1.6873	1.1466	2.2281	0.465809	0.291018	1.72154	0.228792	1.53012	2.64221	2.97608	1.52232	1.86769	0.897396	4.14397	1.96103
g__Streptococcus	-1.7	0.1093	0.3229	no	down	1.139	0.5357	1.7424	0.561049	0.468693	0.800867	0.589176	0.420213	0.374133	2.48364	0.559653	0.700761	3.9439	0.464957	2.3013
g__Ruminococcus	0.92	0.1093	0.3229	no	up	0.3616	0.4729	0.2503	0.285719	0.284892	0.649883	0.13907	0.851083	0.626881	0.247752	0.135426	0.137731	0.248357	0.336525	0.395788
g__Pseudoflavonifractor	-2.42	0.1093	0.3229	no	down	0.3893	0.1227	0.6559	0.119483	0.091901	0.026258	0.290102	0.138548	0.069838	0.131523	0.140321	0.202812	0.091064	3.0775	0.291916
g__Eubacterium]_hallii_group	-0.96	0.1093	0.3229	no	down	0.3185	0.2159	0.4211	0.036364	0.525365	0.032822	0.014954	0.33343	0.352517	0.983361	0.161532	0.561517	0.365912	0.060152	0.393997
g__Erysipelotrichaceae_UCG-003	-0.88	0.1093	0.3229	no	down	0.0358	0.0252	0.0465	0.036364	0.052077	0.013129	0.008972	0.03045	0.009977	0.077996	0.01958	0.052973	0.01159	0.050397	0.066263
g__Mucispirillum	-0.82	0.1093	0.3229	no	down	0.0121	0.0087	0.0154	0.013853	0.016848	0	0.008972	0.00609	0.006651	0.007647	0.016316	0.027243	0.009934	0.01138	0.0197
g__Acidithiobacillus	-Inf	0.1396	0.3229	no	down	0.0265	0	0.053	0	0	0	0	0	0	0	0	0	0.13908	0.17883	0
g__Pseudoxanthomonas	-Inf	0.1396	0.3229	no	down	0.0088	0	0.0175	0	0	0	0	0	0	0	0	0	0.059606	0.04552	0
g__Sulfobacillus	-Inf	0.1396	0.3229	no	down	0.0064	0	0.0128	0	0	0	0	0	0	0	0	0	0.038081	0.039017	0
g__Pygmaiobacter	-Inf	0.1396	0.3229	no	down	0.01	0	0.02	0	0	0	0	0	0	0	0	0	0	0.073158	0.046563
g__Thermoanaerobacterium	-Inf	0.1396	0.3229	no	down	0.004	0	0.0079	0	0	0	0	0	0	0	0	0	0.02318	0.024386	0
g__Thermodesulfovibrionia_unclassified	-Inf	0.1396	0.3229	no	down	0.0025	0	0.0049	0	0	0	0	0	0	0	0	0	0.01159	0.017883	0
g__Bacillaceae_unclassified	Inf	0.1396	0.3229	no	up	0.0059	0.0117	0	0	0	0	0.067292	0.003045	0	0	0	0	0	0	0
g__Thermicanus	-Inf	0.1396	0.3229	no	down	0.0029	0	0.0058	0	0	0	0	0	0	0	0	0	0.02318	0.01138	0
g__Rhodoplanes	-Inf	0.1396	0.3229	no	down	0.005	0	0.0099	0	0	0	0	0	0	0	0.026106	0.033298	0	0	0
g__vadinBE97_unclassified	Inf	0.1396	0.3229	no	up	0.0018	0.0036	0	0	0	0	0	0.015225	0.006651	0	0	0	0	0	0
g__Desulfomonile	-Inf	0.1396	0.3229	no	down	0.0018	0	0.0036	0	0	0	0	0	0	0	0	0	0.01159	0.009754	0
g__Leptotrichia	-Inf	0.1396	0.3229	no	down	0.0019	0	0.0038	0	0	0	0	0	0	0	0	0	0.006623	0.016257	0
g__Dehalococcoides	-Inf	0.1396	0.3229	no	down	0.0016	0	0.0033	0	0	0	0	0	0	0	0	0	0.008279	0.01138	0
g__Anaerotignum	-Inf	0.1396	0.3229	no	down	0.0017	0	0.0033	0	0	0	0	0	0	0	0.016316	0	0	0	0.003582
g__Oribacterium	-Inf	0.1396	0.3229	no	down	0.0012	0	0.0025	0	0	0	0	0	0	0	0	0	0.008279	0.006503	0
g__Desulfatitalea	-Inf	0.1396	0.3229	no	down	0.0016	0	0.0033	0	0	0	0	0	0	0	0	0	0.014901	0.004877	0
g__MND1	-Inf	0.1396	0.3229	no	down	0.0017	0	0.0035	0	0	0	0	0	0	0	0.014685	0.006054	0	0	0
g__Haliangium	-Inf	0.1396	0.3229	no	down	0.0015	0	0.003	0	0	0	0	0	0	0	0	0	0.008279	0.009754	0
g__Prevotellaceae_NK3B31_group	-Inf	0.1396	0.3229	no	down	0.001	0	0.002	0	0	0	0	0	0	0	0	0	0	0.004877	0.007164
g__Mycobacterium	-Inf	0.1396	0.3229	no	down	0.001	0	0.0019	0	0	0	0	0	0	0	0	0	0.003311	0.008129	0
g__Silicimonas	-Inf	0.1396	0.3229	no	down	0.0024	0	0.0048	0	0	0	0	0	0	0.010705	0.017948	0	0	0	0
g__Roseovarius	-Inf	0.1396	0.3229	no	down	0.0024	0	0.0047	0	0	0	0	0	0	0.015293	0.013053	0	0	0	0
g__CCD24_unclassified	-Inf	0.1396	0.3229	no	down	0.0015	0	0.003	0	0	0	0	0	0	0.006117	0	0.012108	0	0	0
g__Christensenella	Inf	0.1396	0.3229	no	up	0.0013	0.0026	0	0	0.010722	0	0	0	0.004988	0	0	0	0	0	0
g__Microbacteriaceae_unclassified	-Inf	0.1396	0.3229	no	down	0.002	0	0.0039	0	0	0	0	0	0	0	0	0.015135	0.008279	0	0
g__Filomicrobium	-Inf	0.1396	0.3229	no	down	0.0021	0	0.0042	0	0	0	0	0	0	0.010705	0.014685	0	0	0	0
g__Phocea	-Inf	0.1396	0.3229	no	down	0.002	0	0.004	0	0	0	0	0	0	0	0	0.015135	0	0	0.008954
g__Ilumatobacter	-Inf	0.1396	0.3229	no	down	0.0009	0	0.0018	0	0	0	0	0	0	0	0	0.007568	0	0.003251	0
g__Verrucomicrobiota_unclassified	-Inf	0.1396	0.3229	no	down	0.0013	0	0.0025	0	0	0	0	0	0	0	0	0.006054	0	0	0.008954
g__Polyangium]_brachysporum_group	-Inf	0.1396	0.3229	no	down	0.0018	0	0.0036	0	0	0	0	0	0	0	0.008158	0.013622	0	0	0
g__Proteiniclasticum	Inf	0.1396	0.3229	no	up	0.0007	0.0013	0	0	0	0.003282	0	0.004568	0	0	0	0	0	0	0
g__TK10_unclassified	-Inf	0.1396	0.3229	no	down	0.0007	0	0.0013	0	0	0	0	0	0	0.003059	0.004895	0	0	0	0
g__Hyphomicrobium	-Inf	0.1396	0.3229	no	down	0.0016	0	0.0033	0	0	0	0	0	0	0	0	0	0.006623	0.013006	0
g__Eubacteriaceae_unclassified	-Inf	0.1396	0.3229	no	down	0.0011	0	0.0022	0	0	0	0	0	0	0	0.00979	0	0	0	0.003582
g__Actinomarinales_unclassified	-Inf	0.1396	0.3229	no	down	0.001	0	0.0021	0	0	0	0	0	0	0	0.003263	0.009081	0	0	0
g__Microtrichaceae_unclassified	-Inf	0.1396	0.3229	no	down	0.0012	0	0.0024	0	0	0	0	0	0	0.006117	0.008158	0	0	0	0
g__Planctomicrobium	-Inf	0.1396	0.3229	no	down	0.0011	0	0.0023	0	0	0	0	0	0	0.004588	0	0.009081	0	0	0
g__Lachnoanaerobaculum	-Inf	0.1396	0.3229	no	down	0.0008	0	0.0016	0	0	0	0	0	0	0	0	0	0.004967	0.004877	0
g__TRA3-20_unclassified	-Inf	0.1396	0.3229	no	down	0.0008	0	0.0016	0	0	0	0	0	0	0	0.006527	0	0	0.003251	0
g__Pseudoduganella	-Inf	0.1396	0.3229	no	down	0.001	0	0.0021	0	0	0	0	0	0	0	0.003263	0.009081	0	0	0
g__Woeseia	-Inf	0.1396	0.3229	no	down	0.001	0	0.002	0	0	0	0	0	0	0.004588	0	0.007568	0	0	0
g__Microscillaceae_unclassified	-Inf	0.1396	0.3229	no	down	0.001	0	0.0019	0	0	0	0	0	0	0	0	0	0.006623	0.004877	0
g__JG30-KF-CM66_unclassified	-Inf	0.1396	0.3229	no	down	0.0009	0	0.0019	0	0	0	0	0	0	0.004588	0.006527	0	0	0	0
g__UBA10353_marine_group_unclassified	-Inf	0.1396	0.3229	no	down	0.0009	0	0.0018	0	0	0	0	0	0	0	0.003263	0.007568	0	0	0
g__Zeaxanthinibacter	-Inf	0.1396	0.3229	no	down	0.0009	0	0.0018	0	0	0	0	0	0	0	0.003263	0.007568	0	0	0
g__Hyphomonas	-Inf	0.1396	0.3229	no	down	0.0009	0	0.0018	0	0	0	0	0	0	0.004588	0	0.006054	0	0	0
g__Ammoniphilus	Inf	0.1396	0.3229	no	up	0.0008	0.0017	0	0.005195	0	0	0	0	0.004988	0	0	0	0	0	0
g__Subgroup_9_unclassified	-Inf	0.1396	0.3229	no	down	0.0008	0	0.0016	0	0	0	0	0	0	0	0.004895	0	0.004967	0	0
g__211ds20_unclassified	-Inf	0.1396	0.3229	no	down	0.0008	0	0.0016	0	0	0	0	0	0	0	0.006527	0	0.003311	0	0
g__Brachybacterium	-Inf	0.1396	0.3229	no	down	0.0008	0	0.0016	0	0	0	0	0	0	0	0.006527	0.003027	0	0	0
g__Flavobacteriaceae_unclassified	-Inf	0.1396	0.3229	no	down	0.0008	0	0.0016	0	0	0	0	0	0	0	0.004895	0.004541	0	0	0
g__Rs-E47_termite_group_unclassified	-Inf	0.1396	0.3229	no	down	0.0008	0	0.0016	0	0	0	0	0	0	0	0	0.004541	0	0.004877	0
g__Anaerovibrio	-Inf	0.1396	0.3229	no	down	0.0007	0	0.0014	0	0	0	0	0	0	0	0	0	0.003311	0	0.005373
g__Halomonas	-Inf	0.1396	0.3229	no	down	0.0007	0	0.0014	0	0	0	0	0	0	0	0	0	0	0.004877	0.003582
g__Pirellula	-Inf	0.1396	0.3229	no	down	0.0007	0	0.0014	0	0	0	0	0	0	0	0.004895	0	0.003311	0	0
g__Ahniella	-Inf	0.1396	0.3229	no	down	0.0007	0	0.0013	0	0	0	0	0	0	0	0.004895	0.003027	0	0	0
g__Ezakiella	-Inf	0.1396	0.3229	no	down	0.0006	0	0.0013	0	0	0	0	0	0	0.003059	0	0.004541	0	0	0
g__Vermiphilaceae_unclassified	-Inf	0.1396	0.3229	no	down	0.0005	0	0.0011	0	0	0	0	0	0	0	0.003263	0	0	0.003251	0
g__Maritalea	-Inf	0.1396	0.3229	no	down	0.0005	0	0.001	0	0	0	0	0	0	0	0.003263	0.003027	0	0	0
g__Erysipelatoclostridium	-1.03	0.1495	0.3344	no	down	1.1908	0.7846	1.5969	2.06584	0.52996	0.105032	0.675908	1.13122	0.199538	0.906894	4.06605	1.50747	1.10933	1.37211	0.61965
g__Ligilactobacillus	-0.77	0.1495	0.3344	no	down	0.8279	0.612	1.0437	0.285719	0.958829	0.313454	1.20228	0.627274	0.284341	1.49416	0.611865	1.81017	0.584466	0.63891	1.12289
g__Incertae_Sedis	-0.67	0.1495	0.3344	no	down	0.7882	0.6079	0.9686	0.621656	0.387514	0.649883	0.145051	0.711012	1.13238	0.75549	1.87475	0.933844	0.683809	1.05672	0.506823
g__Butyricicoccus	-0.68	0.1495	0.3344	no	down	0.7552	0.58	0.9304	0.505636	0.525365	0.512029	0.620579	0.583121	0.733301	0.853368	1.6708	0.563031	1.02654	1.14451	0.324152
g__Rikenella	-0.94	0.1495	0.3344	no	down	0.3169	0.2172	0.4167	0.06407	0.104154	0.618702	0.023926	0.252737	0.239445	0.428213	0.40791	0.58422	0.160604	0.718571	0.20058
g__Family_XIII_AD3011_group	-0.52	0.1495	0.3344	no	down	0.0453	0.0373	0.0534	0.043291	0.039824	0.041028	0.032898	0.035018	0.031593	0.044351	0.037528	0.049946	0.048016	0.029263	0.111035
g__Eubacterium]_oxidoreducens_group	-0.8	0.1495	0.3344	no	down	0.0411	0.03	0.0522	0.036364	0.003063	0	0.115144	0.01218	0.013303	0.035175	0.017948	0.039352	0.013246	0.160947	0.046563
g__Coprococcus	-0.94	0.1495	0.3344	no	down	0.0324	0.0222	0.0427	0.019048	0.021443	0.009847	0.056824	0.025883	0	0.051997	0.044054	0.08173	0.024836	0.017883	0.035818
g__Campylobacter	-7.99	0.153	0.3357	no	down	0.0767	0.0006	0.1528	0.003463	0	0	0	0	0	0.073408	0	0	0.399026	0	0.444142
g__Actinomyces	-2.64	0.153	0.3357	no	down	0.0047	0.0013	0.0081	0	0	0	0	0.007613	0	0	0	0	0.018213	0.021134	0.008954
g__Thermoanaerobacterales_unclassified	-3.39	0.153	0.3357	no	down	0.0046	0.0008	0.0084	0	0	0.004923	0	0	0	0.016823	0	0	0.004967	0	0.028654
g__Prevotella_7	-2.85	0.153	0.3357	no	down	0.0021	0.0005	0.0036	0	0	0	0	0.003045	0	0	0	0	0.009934	0.008129	0.003582
g__Hydrogenophilus	-3.27	0.1532	0.3357	no	down	0.0032	0.0006	0.0058	0.003463	0	0	0	0	0	0	0.003263	0	0.003311	0.003251	0.025073
g__Prevotella_9	-1.04	0.1659	0.362	no	down	0.0142	0.0093	0.0191	0.031169	0.012253	0	0	0.01218	0	0.033645	0.016316	0.033298	0	0.024386	0.007164
g__Hydrogenoanaerobacterium	-2.4	0.1715	0.3727	no	down	0.0054	0.0017	0.009	0.005195	0	0.004923	0	0	0	0	0.004895	0.019676	0	0.008129	0.021491
g__Granulicatella	-1.77	0.1841	0.3985	no	down	0.0075	0.0034	0.0116	0.005195	0.004595	0	0.010468	0	0	0	0	0.007568	0.031459	0.016257	0.014327
g__Alistipes	1.01	0.2002	0.3987	no	up	9.3999	12.5582	6.2417	3.36976	11.944	7.80681	7.42751	19.5445	25.2565	6.24121	3.46561	10.572	3.75847	9.05367	4.35904
g__Firmicutes_unclassified	-0.43	0.2002	0.3987	no	down	2.189	1.8666	2.5115	2.31173	1.39076	2.21715	2.1967	1.85594	1.22716	2.60292	1.46195	4.66619	2.28323	1.83219	2.2225
g__Monoglobus	-0.48	0.2002	0.3987	no	down	0.3447	0.2877	0.4017	0.780966	0.171548	0.466078	0.004486	0.173566	0.1297	0.253869	0.466649	0.287569	0.778184	0.364163	0.25968
g__Roseburia	1.04	0.2002	0.3987	no	up	0.2651	0.3571	0.1732	0.654557	0.260385	0.690911	0.043366	0.278619	0.214503	0.126935	0.032633	0.278488	0.096031	0.300759	0.204162
g__Lachnospiraceae_UCG-010	-0.77	0.2002	0.3987	no	down	0.2475	0.1829	0.3121	0.405202	0.176143	0.052516	0.070282	0.190314	0.202863	0.056585	0.303485	0.508544	0.326175	0.183707	0.494287
g__Gordonibacter	2.01	0.2002	0.3987	no	up	0.0976	0.1563	0.0389	0.01039	0.010722	0.697476	0.032898	0.091351	0.09478	0.087172	0.008158	0	0.100998	0.004877	0.032236
g__Rikenellaceae_RC9_gut_group	-0.85	0.2002	0.3987	no	down	0.0171	0.0122	0.022	0	0.010722	0.018052	0.020935	0.016748	0.006651	0.018352	0.013053	0.013622	0.038081	0.013006	0.035818
g__UC5-1-2E3	0.29	0.2113	0.3987	no	up	0.0649	0.0715	0.0583	0	0	0	0.429172	0	0	0.070349	0	0.098379	0.129145	0	0.051936
g__Eubacterium]_ruminantium_group	-0.65	0.2113	0.3987	no	down	0.0048	0.0037	0.0058	0	0	0	0.022431	0	0	0	0.008158	0	0.01159	0.008129	0.007164
g__Prevotellaceae_Ga6A1_group	0.81	0.2215	0.3987	no	up	0.008	0.0102	0.0058	0	0.006127	0.013129	0.008972	0.022838	0.009977	0.021411	0.00979	0	0.003311	0	0
g__Xanthomonas	-2.69	0.2315	0.3987	no	down	0.0082	0.0022	0.0142	0	0.004595	0	0	0	0.008314	0	0.014685	0.004541	0.004967	0	0.06089
g__UBA1819	1.26	0.2315	0.3987	no	up	0.0051	0.0072	0.003	0	0.006127	0	0.016449	0.010658	0.009977	0.012235	0	0.006054	0	0	0
g__Veillonella	-6.09	0.259	0.3987	no	down	0.4349	0.0126	0.8571	0.015585	0.01838	0.016411	0.025421	0	0	0.016823	0	0.009081	4.58798	0.120304	0.408324
g__HT002	1.49	0.2623	0.3987	no	up	3.2457	4.7877	1.7038	15.557	1.49645	1.71661	2.54961	1.53164	5.87472	2.00648	1.57453	0.641734	1.56796	0.744582	3.68745
g__Flavonifractor	0.94	0.2623	0.3987	no	up	0.295	0.3877	0.2022	0.325547	0.214435	0.192011	0.508426	0.849561	0.23612	0.033645	0.234956	0.281515	0.086097	0.276373	0.30087
g__UCG-007	0.96	0.2623	0.3987	no	up	0.0321	0.0425	0.0218	0.057144	0.015317	0.04431	0	0.07308	0.06485	0.009176	0.031001	0.034811	0.016557	0.017883	0.021491
g__Butyricimonas	3.6	0.284	0.3987	no	up	0.0814	0.1503	0.0124	0.154115	0	0	0.36188	0	0.385773	0	0.004895	0	0.06954	0	0
g__Coriobacteriaceae_UCG-002	-3.16	0.284	0.3987	no	down	0.0055	0.0011	0.0098	0.003463	0	0	0	0	0.003326	0.006117	0	0	0	0.047146	0.005373
g__Victivallis	-1.31	0.2947	0.3987	no	down	0.0058	0.0033	0.0082	0	0	0	0	0.019793	0	0	0.017948	0.004541	0	0	0.026863
g__Eubacterium]_eligens_group	1.74	0.2947	0.3987	no	up	0.0026	0.004	0.0012	0	0.003063	0.01477	0.005981	0	0	0	0	0	0	0	0.007164
g__DTU014_unclassified	0.68	0.3051	0.3987	no	up	0.0108	0.0133	0.0083	0.013853	0	0.02954	0	0.01827	0.018291	0	0	0.012108	0	0	0.037609
g__Prevotellaceae_unclassified	Inf	0.3173	0.3987	no	up	0.0043	0.0087	0	0	0.052077	0	0	0	0	0	0	0	0	0	0
g__Herminiimonas	-Inf	0.3173	0.3987	no	down	0.0049	0	0.0098	0	0	0	0	0	0	0	0	0.059027	0	0	0
g__Lachnospiraceae_UCG-009	-Inf	0.3173	0.3987	no	down	0.0043	0	0.0087	0	0	0	0	0	0	0	0	0	0	0	0.051936
g__Tidjanibacter	Inf	0.3173	0.3987	no	up	0.0026	0.0051	0	0	0.030634	0	0	0	0	0	0	0	0	0	0
g__Lachnospiraceae_AC2044_group	-Inf	0.3173	0.3987	no	down	0.0046	0	0.0093	0	0	0	0	0	0	0	0	0	0	0	0.055518
g__Hafnia-Obesumbacterium	-Inf	0.3173	0.3987	no	down	0.0032	0	0.0063	0	0	0	0	0	0	0	0	0.037838	0	0	0
g__Thalassospira	-Inf	0.3173	0.3987	no	down	0.0007	0	0.0014	0	0	0	0	0	0	0	0	0	0.008279	0	0
g__Treponema	-Inf	0.3173	0.3987	no	down	0.0027	0	0.0054	0	0	0	0	0	0	0	0	0	0	0	0.032236
g__WCHB1-41_unclassified	-Inf	0.3173	0.3987	no	down	0.0028	0	0.0057	0	0	0	0	0	0	0	0	0	0	0	0.034027
g__Saccharofermentans	-Inf	0.3173	0.3987	no	down	0.0031	0	0.0063	0	0	0	0	0	0	0	0	0	0	0	0.037609
g__Azohydromonas	-Inf	0.3173	0.3987	no	down	0.0045	0	0.009	0	0	0	0	0	0	0	0	0	0	0	0.053727
g__Fonticella	-Inf	0.3173	0.3987	no	down	0.0011	0	0.0022	0	0	0	0	0	0	0	0	0	0.013246	0	0
g__Oxalobacter	Inf	0.3173	0.3987	no	up	0.0007	0.0014	0	0	0	0	0	0	0.008314	0	0	0	0	0	0
g__Levilactobacillus	Inf	0.3173	0.3987	no	up	0.0015	0.003	0	0	0	0	0.017944	0	0	0	0	0	0	0	0
g__Adlercreutzia	-Inf	0.3173	0.3987	no	down	0.0028	0	0.0055	0	0	0	0	0	0	0	0	0.033298	0	0	0
g__Lacticaseibacillus	Inf	0.3173	0.3987	no	up	0.0015	0.003	0	0	0	0	0.017944	0	0	0	0	0	0	0	0
g__Fibrobacter	-Inf	0.3173	0.3987	no	down	0.0012	0	0.0024	0	0	0	0	0	0	0	0	0	0	0	0.014327
g__Pelomonas	-Inf	0.3173	0.3987	no	down	0.0008	0	0.0017	0	0	0	0	0	0	0	0	0	0.009934	0	0
g__Absiella	-Inf	0.3173	0.3987	no	down	0.0027	0	0.0054	0	0	0	0	0	0	0	0	0	0	0	0.032236
g__Glucerabacter	Inf	0.3173	0.3987	no	up	0.0024	0.0049	0	0	0.029102	0	0	0	0	0	0	0	0	0	0
g__Sideroxydans	-Inf	0.3173	0.3987	no	down	0.0007	0	0.0014	0	0	0	0	0	0	0	0	0	0	0.008129	0
g__Intestinibacter	-Inf	0.3173	0.3987	no	down	0.0014	0	0.0028	0	0	0	0	0	0	0	0	0	0.016557	0	0
g__Moheibacter	-Inf	0.3173	0.3987	no	down	0.0012	0	0.0025	0	0	0	0	0	0	0	0	0	0.014901	0	0
g__Arthrobacter	-Inf	0.3173	0.3987	no	down	0.0008	0	0.0016	0	0	0	0	0	0	0	0	0	0	0.009754	0
g__Weeksellaceae_unclassified	-Inf	0.3173	0.3987	no	down	0.0009	0	0.0018	0	0	0	0	0	0	0	0	0.010595	0	0	0
g__Terrisporobacter	-Inf	0.3173	0.3987	no	down	0.0013	0	0.0025	0	0	0	0	0	0	0	0	0.015135	0	0	0
g__Veillonellaceae_unclassified	Inf	0.3173	0.3987	no	up	0.0006	0.0012	0	0.006927	0	0	0	0	0	0	0	0	0	0	0
g__Catenibacillus	Inf	0.3173	0.3987	no	up	0.0018	0.0036	0	0	0	0	0	0.021315	0	0	0	0	0	0	0
g__bacteriap25_unclassified	-Inf	0.3173	0.3987	no	down	0.0006	0	0.0013	0	0	0	0	0	0	0.007647	0	0	0	0	0
g__Trichococcus	Inf	0.3173	0.3987	no	up	0.0008	0.0016	0	0	0	0.009847	0	0	0	0	0	0	0	0	0
g__Xanthobacteraceae_unclassified	-Inf	0.3173	0.3987	no	down	0.0015	0	0.0031	0	0	0	0	0	0	0.018352	0	0	0	0	0
g__Neglecta	-Inf	0.3173	0.3987	no	down	0.0009	0	0.0019	0	0	0	0	0	0	0	0	0	0	0.01138	0
g__Raoultibacter	Inf	0.3173	0.3987	no	up	0.0007	0.0015	0	0	0	0	0.008972	0	0	0	0	0	0	0	0
g__Capnocytophaga	-Inf	0.3173	0.3987	no	down	0.0003	0	0.0006	0	0	0	0	0	0	0	0	0	0	0	0.003582
g__Murimonas	-Inf	0.3173	0.3987	no	down	0.0013	0	0.0027	0	0	0	0	0	0	0	0	0	0	0	0.016118
g__Rhodopseudomonas	-Inf	0.3173	0.3987	no	down	0.0008	0	0.0017	0	0	0	0	0	0	0	0	0	0.009934	0	0
g__Rhizobiales_unclassified	-Inf	0.3173	0.3987	no	down	0.0006	0	0.0013	0	0	0	0	0	0	0	0	0.007568	0	0	0
g__Defluviicoccus	-Inf	0.3173	0.3987	no	down	0.0003	0	0.0006	0	0	0	0	0	0	0	0	0	0	0	0.003582
g__Kingella	-Inf	0.3173	0.3987	no	down	0.0003	0	0.0006	0	0	0	0	0	0	0	0	0	0	0	0.003582
g__Cellulomonas	-Inf	0.3173	0.3987	no	down	0.0005	0	0.0011	0	0	0	0	0	0	0	0.006527	0	0	0	0
g__Prevotellaceae_UCG-003	-Inf	0.3173	0.3987	no	down	0.0007	0	0.0015	0	0	0	0	0	0	0	0	0	0	0	0.008954
g__Janthinobacterium	Inf	0.3173	0.3987	no	up	0.0004	0.0009	0	0.005195	0	0	0	0	0	0	0	0	0	0	0
g__Bosea	-Inf	0.3173	0.3987	no	down	0.001	0	0.002	0	0	0	0	0	0	0	0	0.012108	0	0	0
g__Streptomyces	-Inf	0.3173	0.3987	no	down	0.001	0	0.0019	0	0	0	0	0	0	0	0	0	0.01159	0	0
g__Acidaminococcus	-Inf	0.3173	0.3987	no	down	0.0003	0	0.0006	0	0	0	0	0	0	0	0	0	0	0	0.003582
g__UCG-008	-Inf	0.3173	0.3987	no	down	0.0008	0	0.0017	0	0	0	0	0	0	0	0	0	0.009934	0	0
g__Myxococcales_unclassified	-Inf	0.3173	0.3987	no	down	0.0008	0	0.0016	0	0	0	0	0	0	0	0.00979	0	0	0	0
g__Paraprevotella	-Inf	0.3173	0.3987	no	down	0.0003	0	0.0006	0	0	0	0	0	0	0	0	0	0	0	0.003582
g__Paucibacter	-Inf	0.3173	0.3987	no	down	0.0008	0	0.0016	0	0	0	0	0	0	0	0	0	0	0.009754	0
g__Staphylococcaceae_unclassified	-Inf	0.3173	0.3987	no	down	0.0008	0	0.0016	0	0	0	0	0	0	0	0	0	0	0.009754	0
g__BIrii41_unclassified	-Inf	0.3173	0.3987	no	down	0.0005	0	0.0011	0	0	0	0	0	0	0	0	0	0	0.006503	0
g__Acidobacteriota_unclassified	-Inf	0.3173	0.3987	no	down	0.0004	0	0.0008	0	0	0	0	0	0	0	0	0	0	0.004877	0
g__Steroidobacter	-Inf	0.3173	0.3987	no	down	0.0004	0	0.0008	0	0	0	0	0	0	0	0	0	0.004967	0	0
g__Methyloligellaceae_unclassified	-Inf	0.3173	0.3987	no	down	0.0004	0	0.0008	0	0	0	0	0	0	0	0	0.004541	0	0	0
g__Virgibacillus	Inf	0.3173	0.3987	no	up	0.0004	0.0007	0	0	0	0	0.004486	0	0	0	0	0	0	0	0
g__Solobacterium	-Inf	0.3173	0.3987	no	down	0.0008	0	0.0015	0	0	0	0	0	0	0.009176	0	0	0	0	0
g__Hoeflea	-Inf	0.3173	0.3987	no	down	0.0008	0	0.0015	0	0	0	0	0	0	0	0	0.009081	0	0	0
g__Planctomycetales_unclassified	-Inf	0.3173	0.3987	no	down	0.0008	0	0.0015	0	0	0	0	0	0	0	0	0.009081	0	0	0
g__Acetoanaerobium	-Inf	0.3173	0.3987	no	down	0.0004	0	0.0008	0	0	0	0	0	0	0	0	0	0	0.004877	0
g__Finegoldia	Inf	0.3173	0.3987	no	up	0.0002	0.0005	0	0	0	0	0.002991	0	0	0	0	0	0	0	0
g__Erythrobacter	-Inf	0.3173	0.3987	no	down	0.0007	0	0.0014	0	0	0	0	0	0	0	0.008158	0	0	0	0
g__Myroides	-Inf	0.3173	0.3987	no	down	0.0007	0	0.0014	0	0	0	0	0	0	0	0	0	0	0.008129	0
g__Butyrivibrio	-Inf	0.3173	0.3987	no	down	0.0003	0	0.0005	0	0	0	0	0	0	0	0	0	0	0.003251	0
g__Diplorickettsiaceae_unclassified	-Inf	0.3173	0.3987	no	down	0.0004	0	0.0008	0	0	0	0	0	0	0	0	0.004541	0	0	0
g__Blastococcus	-Inf	0.3173	0.3987	no	down	0.0006	0	0.0013	0	0	0	0	0	0	0.007647	0	0	0	0	0
g__Pseudahrensia	-Inf	0.3173	0.3987	no	down	0.0006	0	0.0013	0	0	0	0	0	0	0.007647	0	0	0	0	0
g__Uruburuella	-Inf	0.3173	0.3987	no	down	0.0006	0	0.0013	0	0	0	0	0	0	0.007647	0	0	0	0	0
g__Rhodomicrobium	Inf	0.3173	0.3987	no	up	0.0003	0.0005	0	0	0.003063	0	0	0	0	0	0	0	0	0	0
g__Ellin6067	-Inf	0.3173	0.3987	no	down	0.0003	0	0.0005	0	0	0	0	0	0	0.003059	0	0	0	0	0
g__Bdellovibrio	-Inf	0.3173	0.3987	no	down	0.0004	0	0.0008	0	0	0	0	0	0	0	0	0.004541	0	0	0
g__Parvimonas	Inf	0.3173	0.3987	no	up	0.0002	0.0005	0	0	0	0	0.002991	0	0	0	0	0	0	0	0
g__Methylomonas	-Inf	0.3173	0.3987	no	down	0.0005	0	0.0011	0	0	0	0	0	0	0	0.006527	0	0	0	0
g__Roseimicrobium	-Inf	0.3173	0.3987	no	down	0.0005	0	0.0011	0	0	0	0	0	0	0	0.006527	0	0	0	0
g__Jeotgalibaca	-Inf	0.3173	0.3987	no	down	0.0005	0	0.0011	0	0	0	0	0	0	0	0	0	0	0.006503	0
g__Lachnotalea	-Inf	0.3173	0.3987	no	down	0.0005	0	0.0011	0	0	0	0	0	0	0	0	0	0	0.006503	0
g__Salinivibrio	-Inf	0.3173	0.3987	no	down	0.0005	0	0.0011	0	0	0	0	0	0	0	0	0	0	0.006503	0
g__Sphingobacterium	-Inf	0.3173	0.3987	no	down	0.0005	0	0.0011	0	0	0	0	0	0	0	0	0	0	0.006503	0
g__Subgroup_2_unclassified	-Inf	0.3173	0.3987	no	down	0.0003	0	0.0006	0	0	0	0	0	0	0	0	0	0.003311	0	0
g__Delftia	Inf	0.3173	0.3987	no	up	0.0005	0.001	0	0	0.006127	0	0	0	0	0	0	0	0	0	0
g__Salinicoccus	-Inf	0.3173	0.3987	no	down	0.0005	0	0.001	0	0	0	0	0	0	0.006117	0	0	0	0	0
g__Acidovorax	Inf	0.3173	0.3987	no	up	0.0005	0.001	0	0	0	0	0	0.00609	0	0	0	0	0	0	0
g__Subgroup_23	-Inf	0.3173	0.3987	no	down	0.0005	0	0.001	0	0	0	0	0	0	0	0	0.006054	0	0	0
g__Serratia	-Inf	0.3173	0.3987	no	down	0.0004	0	0.0009	0	0	0	0	0	0	0	0	0	0	0	0.005373
g__Aureimonas	Inf	0.3173	0.3987	no	up	0.0004	0.0009	0	0.005195	0	0	0	0	0	0	0	0	0	0	0
g__Mediterraneibacter	Inf	0.3173	0.3987	no	up	0.0004	0.0008	0	0	0	0	0	0	0.004988	0	0	0	0	0	0
g__Nannocystis	-Inf	0.3173	0.3987	no	down	0.0004	0	0.0008	0	0	0	0	0	0	0	0	0	0.004967	0	0
g__Acidobacterium	-Inf	0.3173	0.3987	no	down	0.0004	0	0.0008	0	0	0	0	0	0	0	0.004895	0	0	0	0
g__Beijerinckiaceae_unclassified	-Inf	0.3173	0.3987	no	down	0.0004	0	0.0008	0	0	0	0	0	0	0	0.004895	0	0	0	0
g__C8S-102_unclassified	-Inf	0.3173	0.3987	no	down	0.0004	0	0.0008	0	0	0	0	0	0	0	0.004895	0	0	0	0
g__Cryptosporangium	-Inf	0.3173	0.3987	no	down	0.0004	0	0.0008	0	0	0	0	0	0	0	0.004895	0	0	0	0
g__Acidimicrobiia_unclassified	-Inf	0.3173	0.3987	no	down	0.0004	0	0.0008	0	0	0	0	0	0	0	0	0	0	0.004877	0
g__Bryobacter	-Inf	0.3173	0.3987	no	down	0.0004	0	0.0008	0	0	0	0	0	0	0	0	0	0	0.004877	0
g__SJA-15_unclassified	-Inf	0.3173	0.3987	no	down	0.0004	0	0.0008	0	0	0	0	0	0	0	0	0	0	0.004877	0
g__Stomatobaculum	-Inf	0.3173	0.3987	no	down	0.0004	0	0.0008	0	0	0	0	0	0	0	0	0	0	0.004877	0
g__Escherichia	Inf	0.3173	0.3987	no	up	0.0004	0.0008	0	0	0.004595	0	0	0	0	0	0	0	0	0	0
g__Kineococcus	Inf	0.3173	0.3987	no	up	0.0004	0.0008	0	0	0.004595	0	0	0	0	0	0	0	0	0	0
g__Acidobacteriales_unclassified	-Inf	0.3173	0.3987	no	down	0.0004	0	0.0008	0	0	0	0	0	0	0.004588	0	0	0	0	0
g__Alkaliphilus	-Inf	0.3173	0.3987	no	down	0.0004	0	0.0008	0	0	0	0	0	0	0.004588	0	0	0	0	0
g__Intestinibacillus	Inf	0.3173	0.3987	no	up	0.0004	0.0008	0	0	0	0	0	0.004568	0	0	0	0	0	0	0
g__BSV26_unclassified	-Inf	0.3173	0.3987	no	down	0.0004	0	0.0008	0	0	0	0	0	0	0	0	0.004541	0	0	0
g__Dadabacteriales_unclassified	-Inf	0.3173	0.3987	no	down	0.0004	0	0.0008	0	0	0	0	0	0	0	0	0.004541	0	0	0
g__Ignavibacterium	-Inf	0.3173	0.3987	no	down	0.0004	0	0.0008	0	0	0	0	0	0	0	0	0.004541	0	0	0
g__Kaistia	-Inf	0.3173	0.3987	no	down	0.0004	0	0.0008	0	0	0	0	0	0	0	0	0.004541	0	0	0
g__Ohtaekwangia	-Inf	0.3173	0.3987	no	down	0.0004	0	0.0008	0	0	0	0	0	0	0	0	0.004541	0	0	0
g__Peredibacter	-Inf	0.3173	0.3987	no	down	0.0004	0	0.0008	0	0	0	0	0	0	0	0	0.004541	0	0	0
g__Victivallaceae_unclassified	Inf	0.3173	0.3987	no	up	0.0004	0.0007	0	0	0	0	0.004486	0	0	0	0	0	0	0	0
g__Rhodanobacter	-Inf	0.3173	0.3987	no	down	0.0003	0	0.0006	0	0	0	0	0	0	0	0	0	0	0	0.003582
g__Agathobaculum	Inf	0.3173	0.3987	no	up	0.0003	0.0006	0	0	0	0	0	0	0.003326	0	0	0	0	0	0
g__Allisonella	-Inf	0.3173	0.3987	no	down	0.0003	0	0.0006	0	0	0	0	0	0	0	0	0	0.003311	0	0
g__Betaproteobacteria_unclassified	-Inf	0.3173	0.3987	no	down	0.0003	0	0.0006	0	0	0	0	0	0	0	0	0	0.003311	0	0
g__Chloroflexi_unclassified	-Inf	0.3173	0.3987	no	down	0.0003	0	0.0006	0	0	0	0	0	0	0	0	0	0.003311	0	0
g__Enteractinococcus	-Inf	0.3173	0.3987	no	down	0.0003	0	0.0006	0	0	0	0	0	0	0	0	0	0.003311	0	0
g__Faecalibaculum	-Inf	0.3173	0.3987	no	down	0.0003	0	0.0006	0	0	0	0	0	0	0	0	0	0.003311	0	0
g__Latescibacterota_unclassified	-Inf	0.3173	0.3987	no	down	0.0003	0	0.0006	0	0	0	0	0	0	0	0	0	0.003311	0	0
g__Massilioclostridium	-Inf	0.3173	0.3987	no	down	0.0003	0	0.0006	0	0	0	0	0	0	0	0	0	0.003311	0	0
g__Methylocapsa	-Inf	0.3173	0.3987	no	down	0.0003	0	0.0006	0	0	0	0	0	0	0	0	0	0.003311	0	0
g__Micromonosporaceae_unclassified	-Inf	0.3173	0.3987	no	down	0.0003	0	0.0006	0	0	0	0	0	0	0	0	0	0.003311	0	0
g__S085_unclassified	-Inf	0.3173	0.3987	no	down	0.0003	0	0.0006	0	0	0	0	0	0	0	0	0	0.003311	0	0
g__Sandaracinus	-Inf	0.3173	0.3987	no	down	0.0003	0	0.0006	0	0	0	0	0	0	0	0	0	0.003311	0	0
g__Subgroup_7_unclassified	-Inf	0.3173	0.3987	no	down	0.0003	0	0.0006	0	0	0	0	0	0	0	0	0	0.003311	0	0
g__Syntrophomonas	-Inf	0.3173	0.3987	no	down	0.0003	0	0.0006	0	0	0	0	0	0	0	0	0	0.003311	0	0
g__Elsterales_unclassified	Inf	0.3173	0.3987	no	up	0.0003	0.0005	0	0	0	0.003282	0	0	0	0	0	0	0	0	0
g__Faecalitalea	Inf	0.3173	0.3987	no	up	0.0003	0.0005	0	0	0	0.003282	0	0	0	0	0	0	0	0	0
g__Nevskia	Inf	0.3173	0.3987	no	up	0.0003	0.0005	0	0	0	0.003282	0	0	0	0	0	0	0	0	0
g__Reyranellaceae_unclassified	Inf	0.3173	0.3987	no	up	0.0003	0.0005	0	0	0	0.003282	0	0	0	0	0	0	0	0	0
g__AB1_unclassified	-Inf	0.3173	0.3987	no	down	0.0003	0	0.0005	0	0	0	0	0	0	0	0.003263	0	0	0	0
g__Acutalibacter	-Inf	0.3173	0.3987	no	down	0.0003	0	0.0005	0	0	0	0	0	0	0	0.003263	0	0	0	0
g__Aquicella	-Inf	0.3173	0.3987	no	down	0.0003	0	0.0005	0	0	0	0	0	0	0	0.003263	0	0	0	0
g__BD2-11_terrestrial_group_unclassified	-Inf	0.3173	0.3987	no	down	0.0003	0	0.0005	0	0	0	0	0	0	0	0.003263	0	0	0	0
g__Chelatococcus	-Inf	0.3173	0.3987	no	down	0.0003	0	0.0005	0	0	0	0	0	0	0	0.003263	0	0	0	0
g__Omnitrophales_unclassified	-Inf	0.3173	0.3987	no	down	0.0003	0	0.0005	0	0	0	0	0	0	0	0.003263	0	0	0	0
g__Rhodopirellula	-Inf	0.3173	0.3987	no	down	0.0003	0	0.0005	0	0	0	0	0	0	0	0.003263	0	0	0	0
g__Saccharimonadales_unclassified	-Inf	0.3173	0.3987	no	down	0.0003	0	0.0005	0	0	0	0	0	0	0	0.003263	0	0	0	0
g__Tistlia	-Inf	0.3173	0.3987	no	down	0.0003	0	0.0005	0	0	0	0	0	0	0	0.003263	0	0	0	0
g__Babeliaceae_unclassified	-Inf	0.3173	0.3987	no	down	0.0003	0	0.0005	0	0	0	0	0	0	0	0	0	0	0.003251	0
g__Desulfitobacteriales_unclassified	-Inf	0.3173	0.3987	no	down	0.0003	0	0.0005	0	0	0	0	0	0	0	0	0	0	0.003251	0
g__Emergencia	-Inf	0.3173	0.3987	no	down	0.0003	0	0.0005	0	0	0	0	0	0	0	0	0	0	0.003251	0
g__Gracilibacter	-Inf	0.3173	0.3987	no	down	0.0003	0	0.0005	0	0	0	0	0	0	0	0	0	0	0.003251	0
g__Lysobacter	-Inf	0.3173	0.3987	no	down	0.0003	0	0.0005	0	0	0	0	0	0	0	0	0	0	0.003251	0
g__Peptostreptococcaceae_unclassified	-Inf	0.3173	0.3987	no	down	0.0003	0	0.0005	0	0	0	0	0	0	0	0	0	0	0.003251	0
g__Pirellulaceae_unclassified	-Inf	0.3173	0.3987	no	down	0.0003	0	0.0005	0	0	0	0	0	0	0	0	0	0	0.003251	0
g__Pseudomonadaceae_unclassified	-Inf	0.3173	0.3987	no	down	0.0003	0	0.0005	0	0	0	0	0	0	0	0	0	0	0.003251	0
g__Paenibacillus	Inf	0.3173	0.3987	no	up	0.0003	0.0005	0	0	0.003063	0	0	0	0	0	0	0	0	0	0
g__Bacteriovorax	-Inf	0.3173	0.3987	no	down	0.0003	0	0.0005	0	0	0	0	0	0	0.003059	0	0	0	0	0
g__Defluviimonas	-Inf	0.3173	0.3987	no	down	0.0003	0	0.0005	0	0	0	0	0	0	0.003059	0	0	0	0	0
g__Eel-36e1D6_unclassified	-Inf	0.3173	0.3987	no	down	0.0003	0	0.0005	0	0	0	0	0	0	0.003059	0	0	0	0	0
g__Legionella	-Inf	0.3173	0.3987	no	down	0.0003	0	0.0005	0	0	0	0	0	0	0.003059	0	0	0	0	0
g__Polyangiales_unclassified	-Inf	0.3173	0.3987	no	down	0.0003	0	0.0005	0	0	0	0	0	0	0.003059	0	0	0	0	0
g__Silvanigrella	-Inf	0.3173	0.3987	no	down	0.0003	0	0.0005	0	0	0	0	0	0	0.003059	0	0	0	0	0
g__Subgroup_5_unclassified	-Inf	0.3173	0.3987	no	down	0.0003	0	0.0005	0	0	0	0	0	0	0.003059	0	0	0	0	0
g__Zixibacteria_unclassified	-Inf	0.3173	0.3987	no	down	0.0003	0	0.0005	0	0	0	0	0	0	0.003059	0	0	0	0	0
g__Absconditabacteriales_(SR1)_unclassified	-Inf	0.3173	0.3987	no	down	0.0003	0	0.0005	0	0	0	0	0	0	0	0	0.003027	0	0	0
g__Bifidobacteriaceae_unclassified	-Inf	0.3173	0.3987	no	down	0.0003	0	0.0005	0	0	0	0	0	0	0	0	0.003027	0	0	0
g__Clostridium]_methylpentosum_group_unclassified	-Inf	0.3173	0.3987	no	down	0.0003	0	0.0005	0	0	0	0	0	0	0	0	0.003027	0	0	0
g__KF-JG30-B3_unclassified	-Inf	0.3173	0.3987	no	down	0.0003	0	0.0005	0	0	0	0	0	0	0	0	0.003027	0	0	0
g__Sericytochromatia_unclassified	-Inf	0.3173	0.3987	no	down	0.0003	0	0.0005	0	0	0	0	0	0	0	0	0.003027	0	0	0
g__A0839_unclassified	Inf	0.3173	0.3987	no	up	0.0002	0.0005	0	0	0	0	0.002991	0	0	0	0	0	0	0	0
g__Bacillales_unclassified	Inf	0.3173	0.3987	no	up	0.0002	0.0005	0	0	0	0	0.002991	0	0	0	0	0	0	0	0
g__Brevifollis	Inf	0.3173	0.3987	no	up	0.0002	0.0005	0	0	0	0	0.002991	0	0	0	0	0	0	0	0
g__Oceanobacillus	-1.13	0.3191	0.3991	no	down	0.0169	0.0106	0.0232	0.005195	0	0	0	0.03654	0.021617	0.055056	0.017948	0.037838	0.028147	0	0
g__Oscillospirales_unclassified	-0.55	0.3191	0.3991	no	down	0.0032	0.0026	0.0038	0	0	0.004923	0	0.010658	0	0.003059	0	0.003027	0.008279	0.003251	0.005373
g__Bacteroidales_unclassified	-2.64	0.3358	0.4125	no	down	0.0621	0.0172	0.1071	0.015585	0.035229	0.013129	0.011963	0.013703	0.013303	0.012235	0.006527	0.027243	0	0.596641	0
g__Oscillospiraceae_unclassified	2.37	0.3367	0.4125	no	up	2.2949	3.8451	0.7448	1.13595	0.212903	0.334788	12.4295	7.70847	1.24877	1.7205	0.505809	0.276975	0.589433	1.21117	0.164762
g__Sellimonas	0.35	0.3367	0.4125	no	up	0.512	0.5742	0.4499	0.443298	0.879181	0.341353	0.637028	0.7034	0.440646	0.393038	0.518862	0.202812	0.619236	0.738079	0.227444
g__Parasutterella	-0.3	0.3367	0.4125	no	down	0.1727	0.1547	0.1908	0.110824	0.506984	0.152624	0.022431	0.031973	0.103094	0.047409	0.200692	0.426814	0.054638	0.180456	0.234607
g__Anaerofilum	-0.38	0.3367	0.4125	no	down	0.265	0.2305	0.2994	0.150652	0.03676	0.221551	0.312533	0.598347	0.063187	0.085643	0.172954	0.278488	0.334454	0.450326	0.474587
g__Bacteroidota_unclassified	-0.87	0.3367	0.4125	no	down	0.1796	0.1268	0.2324	0.086582	0.323183	0.064004	0.101685	0.04872	0.136351	0.013764	0.006527	0.028757	0.04636	0.754337	0.544432
g__UCG-009	0.41	0.3367	0.4125	no	up	0.1113	0.127	0.0957	0.178358	0.084242	0.178882	0.011963	0.207061	0.101432	0.074937	0.053844	0.149839	0.04636	0.121929	0.127154
g__Achromobacter	-0.59	0.3367	0.4125	no	down	0.0379	0.0303	0.0455	0.032901	0.03676	0.016411	0.034394	0.053288	0.008314	0.096348	0.039159	0.063568	0.048016	0.026012	0
g__CHKCI001	0.83	0.3367	0.4125	no	up	0.04	0.0511	0.0288	0.025974	0.030634	0.065645	0.004486	0.120278	0.059861	0.004588	0.040791	0.018162	0.008279	0.047146	0.053727
g__Clostridiales_Family_XIV._Incertae_Sedis_unclassified	-1.27	0.37	0.4522	no	down	0.0153	0.009	0.0217	0	0	0.009847	0.014954	0.028928	0	0.007647	0	0.012108	0.003311	0.039017	0.068054
g__Catenibacterium	-1.27	0.372	0.4526	no	down	0.0029	0.0017	0.0041	0.006927	0	0	0	0.003045	0	0.003059	0	0	0.01159	0.009754	0
g__Tannerellaceae_unclassified	-1.45	0.372	0.4526	no	down	0.002	0.0011	0.003	0.003463	0	0	0	0.003045	0	0	0.003263	0.004541	0.009934	0	0
g__Papillibacter	-0.99	0.3776	0.4584	no	down	0.0226	0.0152	0.0301	0.027706	0.021443	0.019693	0	0.01218	0.009977	0.027528	0	0.068109	0.016557	0.050397	0.017909
g__Stenotrophomonas	-0.81	0.3912	0.4728	no	down	0.0039	0.0028	0.0049	0	0.016848	0	0	0	0	0	0.006527	0.016649	0	0.006503	0
g__Eubacterium]_siraeum_group	0.54	0.3912	0.4728	no	up	0.0014	0.0016	0.0011	0.003463	0	0	0	0.003045	0.003326	0	0	0	0.006623	0	0
g__Slackia	-0.05	0.3927	0.4735	no	down	0.0138	0.0136	0.0141	0	0.076584	0	0	0	0.004988	0.027528	0.004895	0	0	0.017883	0.034027
g__Kineothrix	-1.25	0.4005	0.4786	no	down	0.0013	0.0008	0.0019	0	0	0	0	0.004568	0	0	0.004895	0	0.006623	0	0
g__Clostridium]_innocuum_group	3	0.4005	0.4786	no	up	0.0023	0.004	0.0005	0	0	0	0.011963	0.01218	0	0.003059	0	0	0	0	0
g__Kinneretia	-1.42	0.4005	0.4786	no	down	0.0022	0.0012	0.0032	0	0	0	0.007477	0	0	0	0.008158	0	0	0	0.010745
g__Neisseriaceae_unclassified	-1.85	0.4005	0.4786	no	down	0.0011	0.0005	0.0018	0	0	0	0.002991	0	0	0.007647	0	0.003027	0	0	0
g__Frisingicoccus	-5.14	0.4201	0.4928	no	down	0.2747	0.0152	0.5342	0.008658	0.016848	0	0.056824	0.009135	0	1.9866	0.004895	0.007568	0.62917	0	0.576668
g__Enterorhabdus	0.23	0.4201	0.4928	no	up	0.0604	0.0652	0.0556	0.273598	0.101091	0.016411	0	0	0	0.041292	0.032633	0.012108	0.052983	0.095918	0.098499
g__Robinsoniella	-0.39	0.4201	0.4928	no	down	0.0113	0.0098	0.0128	0.022511	0.004595	0	0.016449	0	0.014965	0.007647	0	0.006054	0.016557	0.017883	0.028654
g__Intestinimonas	0.3	0.4233	0.4928	no	up	1.0408	1.1478	0.9338	1.69527	0.208308	0.165753	4.21695	0.158341	0.442309	0.584205	0.597181	0.918709	0.316241	1.49242	1.69419
g__Escherichia-Shigella	0.26	0.4233	0.4928	no	up	0.7535	0.821	0.6859	0.919496	0.503921	0.764762	1.31892	0.569419	0.849698	0.48021	0.668973	0.911141	0.365912	0.720196	0.968874
g__Blautia	-0.13	0.4233	0.4928	no	down	0.5028	0.4794	0.5261	0.232039	0.457971	0.467719	0.154023	0.613572	0.95113	0.761608	0.326328	0.470706	0.655662	0.294256	0.648304
g__Shuttleworthia	-0.53	0.4233	0.4928	no	down	0.3411	0.2791	0.4031	0.400007	0.367602	0.326583	0	0.447618	0.133025	0.604086	0.319802	0.401084	0.302995	0.360911	0.429815
g__Helicobacter	-0.07	0.4233	0.4928	no	down	0.324	0.3162	0.3318	0.259745	0.189928	0.333147	0.032898	0.045675	1.03593	0.152933	0.406279	0.175569	0.284782	0.59339	0.377879
g__unclassified	0.84	0.4233	0.4928	no	up	0.1866	0.2393	0.1338	0.069265	0.174611	0.774609	0.022431	0.205539	0.189561	0.136111	0.122373	0.131677	0.059606	0.19021	0.162971
g__Ochrobactrum	-0.37	0.4233	0.4928	no	down	0.2185	0.1905	0.2466	0.242428	0.197586	0.237962	0.230287	0.126368	0.108083	0.195755	0.213745	0.410165	0.344388	0.297508	0.017909
g__Moraxella	0.27	0.4233	0.4928	no	up	0.1327	0.1452	0.1202	0.152384	0.147041	0.172318	0.14206	0.149206	0.108083	0.110112	0.091372	0.099893	0.2318	0.17883	0.008954
g__Family_XIII_UCG-001	0.7	0.4233	0.4928	no	up	0.0659	0.0815	0.0502	0.067534	0.096496	0.091903	0	0.176611	0.056536	0.013764	0.09953	0.040865	0.014901	0.074783	0.057309
g__V9D2013_group	0.64	0.4704	0.5464	no	up	0.0238	0.029	0.0186	0.046754	0.016848	0.062363	0	0.03654	0.01164	0	0.027738	0.034811	0.008279	0.02276	0.017909
g__Beduinibacterium	-1.63	0.4751	0.5507	no	down	0.0022	0.0011	0.0034	0	0	0.003282	0	0.003045	0	0	0	0.003027	0.003311	0	0.014327
g__Holdemanella	0.64	0.4942	0.5716	no	up	0.0046	0.0056	0.0036	0.01039	0	0.008206	0.011963	0	0.003326	0	0.00979	0.012108	0	0	0
g__Fusobacterium	-1.12	0.5066	0.5835	no	down	0.0197	0.0124	0.027	0.039828	0.004595	0	0.008972	0.009135	0.01164	0	0	0	0	0.060152	0.102081
g__Tyzzerella	-1.12	0.5066	0.5835	no	down	0.0135	0.0085	0.0185	0.005195	0.02757	0.018052	0	0	0	0.003059	0.017948	0.056	0	0.03414	0
g__Clostridiales_Family_IV._Incertae_Sedis_unclassified	0.9	0.5144	0.5887	no	up	0.0241	0.0313	0.0168	0.003463	0	0	0.176454	0.003045	0.004988	0	0	0.007568	0.006623	0.079661	0.007164
g__Defluviitaleaceae_UCG-011	0.01	0.5144	0.5887	no	up	0.0113	0.0114	0.0113	0	0.004595	0.011488	0	0.01218	0.039908	0	0.014685	0.013622	0.026491	0.013006	0
g__ASF356	1.21	0.5144	0.5887	no	up	0.0127	0.0178	0.0077	0.022511	0.004595	0	0.053833	0.025883	0	0	0	0.010595	0.009934	0.014632	0.010745
g__Merdimonas	0.2	0.5218	0.5896	no	up	0.619	0.6623	0.5757	0.516026	0.900625	0.618702	1.1963	0.447618	0.294318	0.597969	0.429122	0.889952	0.672219	0.421063	0.444142
g__Christensenellaceae_unclassified	-0.41	0.5218	0.5896	no	down	0.3193	0.2744	0.3643	0.100435	0.035229	0.643319	0.043366	0.330385	0.493856	0.284456	0.290432	0.151352	0.470222	0.330022	0.659049
g__Klebsiella	-0.07	0.5218	0.5896	no	down	0.2341	0.2281	0.24	0.206064	0.318588	0.188729	0.218324	0.30907	0.128037	0.415978	0.08974	0.140758	0.604335	0.14469	0.044772
g__Agathobacter	-0.68	0.5218	0.5896	no	down	0.096	0.0739	0.1182	0.116019	0.075052	0.085338	0.070282	0	0.096443	0.035175	0.190902	0.180109	0.071196	0.203216	0.028654
g__Rothia	0.25	0.5218	0.5896	no	up	0.0106	0.0115	0.0097	0	0.007658	0.018052	0.013458	0.019793	0.009977	0.009176	0.00979	0.010595	0.004967	0.013006	0.010745
g__Hungatella	1.35	0.5283	0.5896	no	up	0.0048	0.0069	0.0027	0	0.032165	0	0.008972	0	0	0	0	0	0	0	0.016118
g__Faecalimonas	1.15	0.5283	0.5896	no	up	0.0066	0.0091	0.0041	0.038096	0	0	0.016449	0	0	0	0	0	0	0.024386	0
g__Vagococcus	1.38	0.5283	0.5896	no	up	0.0063	0.0091	0.0035	0.039828	0	0	0.014954	0	0	0	0	0	0	0.021134	0
g__Clostridia_unclassified	-1.91	0.5283	0.5896	no	down	0.0019	0.0008	0.003	0	0	0.004923	0	0	0	0	0	0	0.003311	0.014632	0
g__Erysipelothrix	-1.02	0.5283	0.5896	no	down	0.0044	0.0029	0.0059	0.017316	0	0	0	0	0	0	0	0.003027	0	0.032515	0
g__Ruminiclostridium	0.81	0.5283	0.5896	no	up	0.0022	0.0028	0.0016	0	0	0	0.013458	0	0.003326	0	0.00979	0	0	0	0
g__Paludibacteraceae_unclassified	0.81	0.5283	0.5896	no	up	0.0011	0.0014	0.0008	0	0	0.003282	0	0	0.004988	0	0	0.004541	0	0	0
g__Dorea	-0.59	0.5745	0.6385	no	down	0.0277	0.0221	0.0333	0.058875	0.01838	0.016411	0.026917	0.01218	0	0.055056	0.014685	0.049946	0.024836	0.055275	0
g__Eubacterium]_brachy_group	0.62	0.5745	0.6385	no	up	0.0123	0.0149	0.0097	0	0.00919	0.024617	0.017944	0.00609	0.031593	0.007647	0.006527	0.019676	0.01159	0	0.012536
g__Atopostipes	-0.35	0.6248	0.6871	no	down	0.0102	0.009	0.0115	0.012121	0	0	0.014954	0.016748	0.009977	0.021411	0.013053	0	0.02318	0.01138	0
g__Ruminococcaceae_unclassified	0.19	0.631	0.6871	no	up	3.053	3.2531	2.8529	3.46153	1.78747	2.82437	3.21954	4.11839	4.10715	0.82584	3.56514	3.0891	2.3329	3.81395	3.49045
g__Ruminococcus]_torques_group	0.26	0.631	0.6871	no	up	1.0768	1.1728	0.9809	0.3394	1.32796	0.87964	1.86174	1.88639	0.741615	0.469505	0.468281	1.04584	1.99182	1.64849	0.261471
g__Tuzzerella	0.82	0.631	0.6871	no	up	0.299	0.3815	0.2165	0.283988	0.022975	0.022976	0.86283	0.33952	0.756581	0.32116	0.035896	0.623572	0.107621	0.039017	0.171926
g__Eubacterium	-0.26	0.631	0.6871	no	down	0.0897	0.0817	0.0978	0.058875	0.121002	0.027899	0.251222	0.004568	0.026605	0.116229	0	0.059027	0.206964	0.172327	0.032236
g__Paludicola	0.75	0.631	0.6871	no	up	0.0687	0.086	0.0513	0.043291	0.166953	0.031181	0.011963	0.234467	0.028268	0.038233	0.048949	0.07719	0.006623	0.133309	0.003582
g__Ruminococcus]_gnavus_group	-0.91	0.631	0.6871	no	down	0.0856	0.0595	0.1118	0.067534	0.052077	0.039387	0.088227	0.038063	0.071501	0.04588	0.071792	0.086271	0.033114	0.066655	0.367133
g__Lachnoclostridium	0.39	0.631	0.6871	no	up	0.0507	0.0575	0.044	0.119483	0.047482	0.093544	0.03888	0.045675	0	0.077996	0.011421	0.052973	0.028147	0.03414	0.0591
g__Pseudobutyrivibrio	-0.35	0.631	0.6871	no	down	0.0312	0.0274	0.035	0.025974	0.033697	0.032822	0.013458	0.03045	0.028268	0.061173	0.039159	0.010595	0.024836	0.027637	0.046563
g__Quinella	0.22	0.631	0.6871	no	up	0.0207	0.0223	0.0191	0.032901	0.02757	0.011488	0.013458	0.03654	0.01164	0.030587	0.00979	0.015135	0.033114	0.026012	0
g__UCG-003	-0.14	0.6742	0.7312	no	down	0.0021	0.002	0.0022	0.012121	0	0	0	0	0	0	0	0	0.006623	0.006503	0
g__Mycoplasma	0.14	0.6742	0.7312	no	up	0.001	0.0011	0.001	0	0.003063	0.003282	0	0	0	0	0	0.006054	0	0	0
g__Candidatus_Soleaferrea	-0.04	0.6884	0.7451	no	down	0.0101	0.01	0.0103	0.006927	0.010722	0.011488	0	0.027405	0.003326	0.004588	0.011421	0.021189	0.013246	0.01138	0
g__Sutterella	4.5	0.7032	0.758	no	up	0.0237	0.0454	0.002	0.152384	0	0	0	0	0.119723	0	0	0	0	0.003251	0.008954
g__Rheinheimera	-1.15	0.7032	0.758	no	down	0.0023	0.0014	0.0031	0.005195	0	0	0	0	0.003326	0	0	0	0	0.008129	0.010745
g__NK4A214_group	0.4	0.7488	0.804	no	up	1.8296	2.0828	1.5764	1.84246	0.35688	1.10119	6.5901	1.38244	1.22383	1.27852	0.897402	1.07157	1.55471	1.21767	3.43852
g__Merdibacter	0.11	0.7488	0.804	no	up	0.2295	0.2382	0.2209	0.077923	0.099559	0.031181	0.170472	0.642499	0.40739	0.405273	0.221903	0.239137	0.064573	0.279625	0.114617
g__F082_unclassified	-0.59	0.7976	0.8547	no	down	0.0077	0.0061	0.0092	0.012121	0	0.013129	0	0	0.01164	0	0	0.02573	0.01159	0	0.017909
g__Flavobacterium	0.15	0.8489	0.9061	no	up	0.0067	0.0071	0.0064	0	0.00919	0	0	0.033495	0	0.032116	0	0.006054	0	0	0
g__Comamonas	-0.49	0.8489	0.9061	no	down	0.0045	0.0037	0.0052	0.017316	0	0	0	0	0.004988	0	0.011421	0	0	0	0.0197
g__Lactonifactor	0.27	0.8583	0.9143	no	up	0.0179	0.0196	0.0163	0	0	0.04431	0	0.07308	0	0	0	0	0.021524	0.027637	0.048354
g__Sporosarcina	-0.59	0.8681	0.9153	no	down	0.0081	0.0065	0.0098	0	0	0.004923	0.014954	0.01218	0.006651	0	0	0.006054	0.038081	0.014632	0
g__Dubosiella	0.26	0.8719	0.9153	no	up	0.0182	0.0199	0.0166	0.043291	0.021443	0.021335	0.023926	0.009135	0	0	0.022843	0	0.029803	0.030889	0.016118
g__Eisenbergiella	0.16	0.8726	0.9153	no	up	0.0205	0.0217	0.0194	0.019048	0.058204	0	0.016449	0.03654	0	0.044351	0.006527	0.012108	0.01159	0.030889	0.010745
g__Bacteroides	0.03	0.8728	0.9153	no	up	4.3695	4.4145	4.3245	2.82602	12.0129	4.92172	0.370852	0.429348	5.92627	15.3851	4.73502	1.87828	0.87256	1.13313	1.94312
g__Barnesiellaceae_unclassified	-0.23	0.8728	0.9153	no	down	0.4058	0.3734	0.4381	0.067534	0.150104	0.538287	0.025421	1.1632	0.295981	0.071879	0.243114	1.66033	0.016557	0.305636	0.331316
g__CHKCI002	-0.07	0.8728	0.9153	no	down	0.1265	0.1236	0.1293	0.195674	0.131724	0.150983	0.056824	0.121801	0.084804	0.076467	0.101162	0.124109	0.124178	0.169075	0.18088
g__Eubacterium]_nodatum_group	-0.1	0.8728	0.9153	no	down	0.0594	0.0573	0.0616	0.096971	0.061267	0.037746	0.04187	0.04263	0.063187	0.082584	0.024475	0.018162	0.097687	0.037392	0.109245
g__Acinetobacter	-0.15	0.8728	0.9153	no	down	0.0369	0.035	0.0388	0.06407	0.033697	0.04431	0.029907	0	0.038245	0.012235	0.026106	0.021189	0.054638	0.084538	0.034027
g__Lactococcus	-0.86	0.902	0.9156	no	down	0.0097	0.0069	0.0125	0.041559	0	0	0	0	0	0	0	0	0	0.074783	0
g__Fructilactobacillus	-0.72	0.902	0.9156	no	down	0.0037	0.0028	0.0046	0	0	0	0	0.016748	0	0.027528	0	0	0	0	0
g__Duncaniella	1.24	0.902	0.9156	no	up	0.0037	0.0052	0.0022	0	0	0	0.031403	0	0	0	0	0	0	0.013006	0
g__Alcaligenes	-1.94	0.902	0.9156	no	down	0.0029	0.0012	0.0046	0.006927	0	0	0	0	0	0	0	0	0	0.027637	0
g__Allobaculum	-1.58	0.902	0.9156	no	down	0.0016	0.0008	0.0024	0	0	0	0	0	0.004988	0	0	0	0	0	0.014327
g__Pajaroellobacter	-1.52	0.902	0.9156	no	down	0.0015	0.0008	0.0023	0	0	0	0	0.004568	0	0.013764	0	0	0	0	0
g__Prevotella	0.17	0.902	0.9156	no	up	0.0008	0.0009	0.0008	0.005195	0	0	0	0	0	0.004588	0	0	0	0	0
g__Ihubacter	1.15	0.902	0.9156	no	up	0.0015	0.002	0.0009	0	0.012253	0	0	0	0	0	0	0	0	0	0.005373
g__Mucilaginibacter	-0.21	0.902	0.9156	no	down	0.0014	0.0013	0.0015	0	0	0	0	0.007613	0	0.009176	0	0	0	0	0
g__Tissierella	-0.42	0.902	0.9156	no	down	0.0014	0.0012	0.0016	0.006927	0	0	0	0	0	0	0	0	0	0.009754	0
g__Bittarella	0.58	0.902	0.9156	no	up	0.001	0.0012	0.0008	0.006927	0	0	0	0	0	0.004588	0	0	0	0	0
g__Pseudogracilibacillus	1.26	0.902	0.9156	no	up	0.0009	0.0012	0.0005	0	0	0	0.007477	0	0	0.003059	0	0	0	0	0
g__Saccharimonadaceae_unclassified	0.42	0.902	0.9156	no	up	0.0007	0.0008	0.0006	0	0	0.004923	0	0	0	0	0	0	0.003311	0	0
g__Coprobacillus	0.68	0.902	0.9156	no	up	0.0007	0.0008	0.0005	0	0	0.004923	0	0	0	0	0.003263	0	0	0	0
g__Peptoniphilus	-0.68	0.902	0.9156	no	down	0.0007	0.0005	0.0008	0	0	0	0.002991	0	0	0	0.004895	0	0	0	0
g__Chitinophagales_unclassified	0	0.902	0.9156	no	no	0.0006	0.0006	0.0006	0	0	0	0	0	0.003326	0	0	0	0	0	0.003582
g__Chlamydia	0	0.902	0.9156	no	no	0.0005	0.0005	0.0005	0	0	0	0.002991	0	0	0	0	0.003027	0	0	0
g__Gammaproteobacteria_unclassified	0	0.9319	0.9442	no	no	0.0171	0.0171	0.0171	0.032901	0	0	0.028412	0	0.04157	0	0.058739	0.003027	0	0.040643	0
g__Oscillospira	0.61	0.9361	0.9466	no	up	0.0397	0.048	0.0314	0.029438	0.124066	0.008206	0	0.106576	0.019954	0.024469	0.045686	0.049946	0.021524	0	0.046563
g__Negativibacillus	-0.35	1	1	no	down	2.7209	2.3881	3.0537	2.26151	2.43843	1.20458	2.10249	3.64641	2.67547	1.09194	8.01462	1.57861	1.24675	2.55239	3.83789
g__Oscillibacter	-0.21	1	1	no	down	1.1058	1.0257	1.186	0.919496	1.45203	0.910822	1.11704	0.787138	0.967758	0.850309	1.43584	0.858168	0.642416	1.21767	2.11146
g__Bacillus	-0.12	1	1	no	down	0.1954	0.1873	0.2035	0.079655	0.019912	0.050875	0.456088	0.287754	0.229468	0.004588	0.577601	0.295137	0.125834	0.185333	0.032236
g__Pseudomonas	-0.3	1	1	no	down	0.0147	0.0132	0.0162	0.015585	0.013785	0.022976	0.007477	0.00609	0.013303	0.009176	0.013053	0.042379	0.006623	0.008129	0.017909
g__Proteus	-1.21	1	1	no	down	0.0169	0.0102	0.0236	0.006927	0.00919	0.006564	0.007477	0.007613	0.023279	0.056585	0.042423	0.042379	0	0	0
g__Eubacterium]_xylanophilum_group	0.15	1	1	no	up	0.0048	0.005	0.0045	0	0	0	0.013458	0	0.016628	0	0	0.009081	0	0.017883	0
g__Dielma	NA	NA	NA	NA	no	0	0	0	0	0	0	0	0	0	0	0	0	0	0	0
g__Nitrosomonas	NA	NA	NA	NA	no	0	0	0	0	0	0	0	0	0	0	0	0	0	0	0
g__p-251-o5_unclassified	NA	NA	NA	NA	no	0	0	0	0	0	0	0	0	0	0	0	0	0	0	0
g__Pedobacter	NA	NA	NA	NA	no	0	0	0	0	0	0	0	0	0	0	0	0	0	0	0
g__Lechevalieria	NA	NA	NA	NA	no	0	0	0	0	0	0	0	0	0	0	0	0	0	0	0
g__FD2005	NA	NA	NA	NA	no	0	0	0	0	0	0	0	0	0	0	0	0	0	0	0
g__Anaerococcus	NA	NA	NA	NA	no	0	0	0	0	0	0	0	0	0	0	0	0	0	0	0
g__Luteitalea	NA	NA	NA	NA	no	0	0	0	0	0	0	0	0	0	0	0	0	0	0	0
g__Tepidimonas	NA	NA	NA	NA	no	0	0	0	0	0	0	0	0	0	0	0	0	0	0	0
g__Ethanoligenens	NA	NA	NA	NA	no	0	0	0	0	0	0	0	0	0	0	0	0	0	0	0
g__Denitrobacterium	NA	NA	NA	NA	no	0	0	0	0	0	0	0	0	0	0	0	0	0	0	0
g__Faecalicatena	NA	NA	NA	NA	no	0	0	0	0	0	0	0	0	0	0	0	0	0	0	0
g__Selenomonas	NA	NA	NA	NA	no	0	0	0	0	0	0	0	0	0	0	0	0	0	0	0
g__Butyricicoccaceae_unclassified	NA	NA	NA	NA	no	0	0	0	0	0	0	0	0	0	0	0	0	0	0	0
g__Mitsuokella	NA	NA	NA	NA	no	0	0	0	0	0	0	0	0	0	0	0	0	0	0	0
g__Cloacibacterium	NA	NA	NA	NA	no	0	0	0	0	0	0	0	0	0	0	0	0	0	0	0
g__WX65_unclassified	NA	NA	NA	NA	no	0	0	0	0	0	0	0	0	0	0	0	0	0	0	0
g__Curvibacter	NA	NA	NA	NA	no	0	0	0	0	0	0	0	0	0	0	0	0	0	0	0
g__Rokubacteriales_unclassified	NA	NA	NA	NA	no	0	0	0	0	0	0	0	0	0	0	0	0	0	0	0
g__Sandaracinaceae_unclassified	NA	NA	NA	NA	no	0	0	0	0	0	0	0	0	0	0	0	0	0	0	0
g__Atopobium	NA	NA	NA	NA	no	0	0	0	0	0	0	0	0	0	0	0	0	0	0	0
g__Gemmiger	NA	NA	NA	NA	no	0	0	0	0	0	0	0	0	0	0	0	0	0	0	0
g__Schwartzia	NA	NA	NA	NA	no	0	0	0	0	0	0	0	0	0	0	0	0	0	0	0
g__Succiniclasticum	NA	NA	NA	NA	no	0	0	0	0	0	0	0	0	0	0	0	0	0	0	0
g__PB19_unclassified	NA	NA	NA	NA	no	0	0	0	0	0	0	0	0	0	0	0	0	0	0	0
g__Helicobacteraceae_unclassified	NA	NA	NA	NA	no	0	0	0	0	0	0	0	0	0	0	0	0	0	0	0
g__Hirschia	NA	NA	NA	NA	no	0	0	0	0	0	0	0	0	0	0	0	0	0	0	0
g__Catabacter	NA	NA	NA	NA	no	0	0	0	0	0	0	0	0	0	0	0	0	0	0	0
g__Citrifermentans	NA	NA	NA	NA	no	0	0	0	0	0	0	0	0	0	0	0	0	0	0	0
g__Gemmatimonadaceae_unclassified	NA	NA	NA	NA	no	0	0	0	0	0	0	0	0	0	0	0	0	0	0	0
g__A2	NA	NA	NA	NA	no	0	0	0	0	0	0	0	0	0	0	0	0	0	0	0
g__Anaerolinea	NA	NA	NA	NA	no	0	0	0	0	0	0	0	0	0	0	0	0	0	0	0
g__Azospirillales_unclassified	NA	NA	NA	NA	no	0	0	0	0	0	0	0	0	0	0	0	0	0	0	0
g__GWE2-31-10	NA	NA	NA	NA	no	0	0	0	0	0	0	0	0	0	0	0	0	0	0	0
g__Bacteroidetes_BD2-2_unclassified	NA	NA	NA	NA	no	0	0	0	0	0	0	0	0	0	0	0	0	0	0	0
g__Lachnospiraceae_UCG-004	NA	NA	NA	NA	no	0	0	0	0	0	0	0	0	0	0	0	0	0	0	0
g__Puniceicoccaceae_unclassified	NA	NA	NA	NA	no	0	0	0	0	0	0	0	0	0	0	0	0	0	0	0
g__Abiotrophia	NA	NA	NA	NA	no	0	0	0	0	0	0	0	0	0	0	0	0	0	0	0
g__Acetobacter	NA	NA	NA	NA	no	0	0	0	0	0	0	0	0	0	0	0	0	0	0	0
g__Amaricoccus	NA	NA	NA	NA	no	0	0	0	0	0	0	0	0	0	0	0	0	0	0	0
g__Anaeromyxobacter	NA	NA	NA	NA	no	0	0	0	0	0	0	0	0	0	0	0	0	0	0	0
g__Elizabethkingia	NA	NA	NA	NA	no	0	0	0	0	0	0	0	0	0	0	0	0	0	0	0
g__Gaiellales_unclassified	NA	NA	NA	NA	no	0	0	0	0	0	0	0	0	0	0	0	0	0	0	0
g__Phaselicystis	NA	NA	NA	NA	no	0	0	0	0	0	0	0	0	0	0	0	0	0	0	0
g__Polycyclovorans	NA	NA	NA	NA	no	0	0	0	0	0	0	0	0	0	0	0	0	0	0	0
g__SWB02	NA	NA	NA	NA	no	0	0	0	0	0	0	0	0	0	0	0	0	0	0	0
g__Spirochaetota_unclassified	NA	NA	NA	NA	no	0	0	0	0	0	0	0	0	0	0	0	0	0	0	0
g__Subgroup_22_unclassified	NA	NA	NA	NA	no	0	0	0	0	0	0	0	0	0	0	0	0	0	0	0
g__Thermoactinomyces	NA	NA	NA	NA	no	0	0	0	0	0	0	0	0	0	0	0	0	0	0	0
g__27F-1492R_unclassified	NA	NA	NA	NA	no	0	0	0	0	0	0	0	0	0	0	0	0	0	0	0
g__Caldibacillus	NA	NA	NA	NA	no	0	0	0	0	0	0	0	0	0	0	0	0	0	0	0
g__Luteolibacter	NA	NA	NA	NA	no	0	0	0	0	0	0	0	0	0	0	0	0	0	0	0
g__SM1A02	NA	NA	NA	NA	no	0	0	0	0	0	0	0	0	0	0	0	0	0	0	0
g__11-24_unclassified	NA	NA	NA	NA	no	0	0	0	0	0	0	0	0	0	0	0	0	0	0	0
g__67-14_unclassified	NA	NA	NA	NA	no	0	0	0	0	0	0	0	0	0	0	0	0	0	0	0
g__Aetherobacter	NA	NA	NA	NA	no	0	0	0	0	0	0	0	0	0	0	0	0	0	0	0
g__Kiloniella	NA	NA	NA	NA	no	0	0	0	0	0	0	0	0	0	0	0	0	0	0	0
g__Howardella	NA	NA	NA	NA	no	0	0	0	0	0	0	0	0	0	0	0	0	0	0	0
g__Thermus	NA	NA	NA	NA	no	0	0	0	0	0	0	0	0	0	0	0	0	0	0	0
