# Supplementary material for: Effects of Salmonella Typhimurium infection on intestinal flora and intestinal tissue arachidonic acid metabolism in Wenchang chickens
Source: Front Microbiol. 2025 Jan 24;16:1514115. doi: 10.3389/fmicb.2025.1514115 (PMC11803450; doi:10.3389/fmicb.2025.1514115)
Supplement: Supplementary file 1 [file Data_Sheet_1.zip › Supplementary File(s)/Supplementary Tables/Table S4-Calibration.xlsx]

## Sheet: Calibration
Abbr.	LLOD (ng/mL)	LLOQ (ng/mL)	ULOQ (ng/mL)	R^2
±11(12)-EET	0.1563	0.3126	5	0.997941
±11,12-DiHETrE	0.1563	0.3126	5	0.9993
±11-HDoHE	0.0781	0.1562	20	0.996263
±11-HEPE	0.3125	0.625	20	0.996523
±12(13)-DiHOME	0.3125	0.625	20	0.996244
±12(13)-EpOME	0.0391	0.0782	20	0.99944
±13-HDoHE	0.0781	0.1562	20	0.997941
±14(15)-EET	0.0781	0.1562	5	0.996603
±14(15)-EpETE	0.0781	0.1562	20	0.997961
±14,15-DiHETrE	0.0391	0.0782	5	0.99894
±16,17-EpDPE	0.1563	0.3126	20	0.996503
±17(18)-EpETE	0.3125	0.625	20	0.9991
±18-HETE	0.3125	0.625	20	0.99926
±19(20)-DiHDPA	0.0781	0.1562	20	0.997821
±19,20-EpDPE	0.1563	0.3126	20	0.998041
±20-HDoHE	0.1563	0.3126	20	0.99946
±5,6-DiHETrE	0.1563	0.3126	5	0.99968
±5-iso PGF2α-VI	0.3125	0.625	20	0.998541
±8(9)-EET	0.3125	0.625	20	0.998361
±8,9-DiHETrE	0.0781	0.1562	20	0.99916
±8-HDoHE	0.1563	0.3126	5	0.998441
±9(10)-DiHOME	0.1563	0.3126	20	0.9991
±9(10)-EpOME	0.1563	0.3126	5	0.997482
10-Nitrooleic Acid	0.0391	0.0782	5	0.997002
11-dehydro TXB2	0.1563	0.3126	5	0.997981
11S-HETE	0.0195	0.039	20	0.99878
11β-13,14-dihydro-15-keto PGF2α	0.3125	0.625	20	0.998281
11β-PGE2	0.3125	0.625	20	0.998001
11β-PGF2α	0.3125	0.625	20	0.997222
12-epi-6-trans-LTB4	0.0781	0.1562	20	0.99942
12-oxo LTB4	0.0781	0.1562	20	0.99912
12-oxoETE	0.3125	0.625	20	0.9997
12S-HEPE	0.1563	0.3126	20	0.998381
12S-HETE	0.1953	0.3906	50	0.999
12S-HHTrE	0.0781	0.1562	20	0.99948
13,14-dihydro PGF2α	0.625	1.25	20	0.997741
13,14-dihydro-15-keto PGD2	0.1563	0.3126	20	0.997741
13,14-dihydro-15-keto PGF2α	0.3125	0.625	20	0.998541
13-OxoODE	0.1563	0.3126	20	0.99886
13S-HODE	0.1953	0.3906	50	0.998501
13S-HOTrE	0.3125	0.625	20	0.99868
13S-HOTrE(γ)	0.0195	0.039	20	0.99952
14,15-LTC4	0.7813	1.5626	100	0.99962
14,15-LTD4	0.0781	0.1562	20	0.99944
14,15-LTE4	0.3125	0.625	20	0.997282
14S-HDoHE	0.1563	0.3126	20	0.99908
15-deoxy-Δ12,14-PGD2	0.0781	0.1562	5	0.998081
15-deoxy-Δ12,14-PGJ2	0.0195	0.039	5	0.9991
15-keto PGE2	0.0781	0.1562	5	0.997222
15-keto PGF1α	0.0781	0.1562	5	0.998381
15-oxoEDE	0.1563	0.3126	20	0.998161
15-oxoETE	0.0781	0.1562	5	0.998001
15S-HEPE	0.0781	0.1562	20	0.99908
15S-HETE	0.0781	0.1562	5	0.99864
15S-HETrE	0.0195	0.039	5	0.99908
16S-HETE	0.0391	0.0782	5	0.99884
17R-HDoHE	0.3125	0.625	20	0.998381
17S-HETE	0.0781	0.1562	5	0.997422
18-HEPE	0.0781	0.1562	20	0.99888
19R-hydroxy PGE2	0.0781	0.1562	5	0.998541
19R-hydroxy PGF2α	0.1563	0.3126	5	0.996842
19S-HETE	0.1563	0.3126	20	0.99908
1a,1b-dihomo PGE2	0.0781	0.1562	20	0.999
1a,1b-dihomo PGF2α	0.1563	0.3126	20	0.99948
2,3-dinor TXB2	0.625	1.25	20	0.998401
2,3-dinor-11β-PGF2α	0.625	1.25	20	0.998021
2,3-dinor-8-iso-PGF2α	0.0781	0.1562	5	0.997801
20-carboxy LTB4	0.1563	0.3126	20	0.9994
20-COOH-AA	0.0781	0.1562	20	0.99926
20-HETE	0.1563	0.3126	20	0.99954
20-hydroxy LTB4	0.1563	0.3126	20	0.996882
4-HDoHE	0.0391	0.0782	5	0.998041
5-oxoETE	0.0391	0.0782	5	0.997801
5S,15S-DiHETE	0.1563	0.3126	5	0.997282
5S,6R-DiHETE	0.0781	0.1562	5	0.9996
5S-HEPE	0.0781	0.1562	5	0.99928
5S-HETE	0.0781	0.1562	5	0.997002
5S-HETrE	0.0195	0.039	5	0.99898
6-keto PGF1α	1.25	2.5	20	0.998581
6S-LXA4	0.1563	0.3126	20	0.996204
6-trans LTB4	0.0781	0.1562	5	0.99868
7-epi-MaR1	0.625	1.25	20	0.9989
7-HDoHE	0.0781	0.1562	5	0.996623
8-iso PGF2α	0.3125	0.625	20	0.998221
8-iso-15-keto PGF2β	0.3125	0.625	5	0.997322
8S,15S-DiHETE	0.0781	0.1562	20	0.998201
8S-HETrE	0.0391	0.0782	5	0.99954
9-Nitrooleic Acid	0.0781	0.1562	5	0.997062
9-OxoODE	0.0781	0.1562	20	0.9992
9R-HETE	0.0781	0.1562	20	0.99956
9S-HODE	0.1953	0.3906	50	0.998581
9S-HOTrE	0.0781	0.1562	5	0.99924
ARA	0.0488	0.0976	100	0.99862
AT-RvD1	0.3125	0.625	20	0.997302
DHA	0.7813	1.5626	100	0.998581
DTA	0.3906	0.7812	100	0.99888
EPA	0.7813	1.5626	100	0.99892
LTB4	0.0391	0.0782	20	0.99954
LTC4	0.7813	1.5626	50	0.996663
LTD4	0.3906	0.7812	100	0.99946
LTE4	0.625	1.25	20	0.99984
LXA4	0.1563	0.3126	20	0.997522
LXA5	0.3125	0.625	20	0.997362
LXB4	0.3125	0.625	20	0.996703
MaR2	0.0781	0.1562	20	0.997082
PD1	0.3125	0.625	20	0.99866
PDX	0.3125	0.625	20	0.99882
PGA2	0.0391	0.0782	20	0.99876
PGB2	0.0781	0.1562	20	0.9986
PGD1	0.1563	0.3126	5	0.9989
PGD2	0.625	1.25	20	0.998281
PGD3	0.1563	0.3126	5	0.99862
PGE1	0.0195	0.039	5	0.996244
PGE2	0.0195	0.039	5	0.998361
PGE3	0.0781	0.1562	20	0.997262
PGF1α	0.0391	0.0782	5	0.995924
PGF2α	0.1563	0.3126	20	0.997761
PGF3α	0.1563	0.3126	5	0.997761
PGJ2	0.0781	0.1562	20	0.997761
RvD1	0.1563	0.3126	20	0.997002
RvD2	1.25	2.5	20	0.997901
RvD3	0.0781	0.1562	20	0.996783
RvD4	0.625	1.25	20	0.99932
RvD5	0.3125	0.625	20	0.997182
RvE1	0.1563	0.3126	20	0.999
tetranor-12S-HETE	0.0391	0.0782	20	0.997322
TXB1	0.3125	0.625	5	0.9986
TXB2	0.0781	0.1562	20	0.996503
TXB3	0.625	1.25	20	0.997142
Δ17-6-keto PGF1α	0.3125	0.625	20	0.996603

## Sheet: ValueList_Helper
Sample
Blank
Cal
QC
CC
DoubleBlank
MatrixSpike
MatrixSpikeDup
MatrixBlank
TuneCheck
ResponseCheck
