# Supplementary material for: Effects of Salmonella Typhimurium infection on intestinal flora and intestinal tissue arachidonic acid metabolism in Wenchang chickens
Source: Front Microbiol. 2025 Jan 24;16:1514115. doi: 10.3389/fmicb.2025.1514115 (PMC11803450; doi:10.3389/fmicb.2025.1514115)
Supplement: Supplementary file 1 [file Data_Sheet_1.zip › Supplementary File(s)/Supplementary Tables/Table S2-Targeted Analyte Information.xlsx]

## Sheet: Targeted Analytes
	Compound name	Cpd Name	Abbr.	CAS	Formula	M.W.
1	±11(12)-EET	(±)11,(12)-epoxy-5Z,8Z,14Z-eicosatrienoic acid	±11(12)-EET	123931-40-8	C20H32O3	320.5
2	±11,12-DiHETrE	(±)11,12-dihydroxy-5Z,8Z,14Z-eicosatrienoic acid	±11,12-DiHETrE	/	C20H34O4	338.5
3	±11-HDoHE	(±)11-hydroxy-4Z,7Z,9E,13Z,16Z,19Z-docosahexaenoic acid	±11-HDoHE	87018-59-5	C22H32O3	344.5
4	±11-HEPE	(±)-11-hydroxy-5Z,8Z,12E,14Z,17Z-eicosapentaenoic acid	±11-HEPE	99217-78-4	C20H30O3	318.5
5	±12(13)-DiHOME	(±)12,13-dihydroxy-9Z-octadecenoic acid	±12(13)-DiHOME	263399-35-5	C18H34O4	314.5
6	±12(13)-EpOME	(±)12(13)epoxy-9Z-octadecenoic acid	±12(13)-EpOME	/	C18H32O3	296.5
7	±13-HDoHE	(±)13-hydroxy-4Z,7Z,10Z,14E,16Z,19Z-docosahexaenoic acid	±13-HDoHE	90780-53-3	C22H32O3	344.5
8	±14(15)-EET	(±)14(15)-epoxy-5Z,8Z,11Z-eicosatrienoic acid	±14(15)-EET	81276-03-1	C20H32O3	320.5
9	±14(15)-EpETE	(±)14,15-epoxy-5Z,8Z,11Z,17Z-eicosatetraenoic acid	±14(15)-EpETE	131339-24-7	C20H30O3	318.5
10	±14,15-DiHETrE	(±)14,15-dihydroxy-5Z,8Z,11Z-eicosatrienoic acid	±14,15-DiHETrE	/	C20H34O4	338.5
11	±16,17-EpDPE	(±)16,17-epoxy-4Z,7Z,10Z,13Z,19Z-docosapentaenoic acid	±16,17-EpDPE	155073-46-4	C22H32O3	344.5
12	±17(18)-EpETE	(±)17,18-epoxy-5Z,8Z,11Z,14Z-eicosatetraenoic acid	±17(18)-EpETE	/	C20H30O3	318.5
13	±18-HETE	(±)18-hydroxy-5Z,8Z,11Z,14Z-eicosatetraenoic acid	±18-HETE	133268-58-3	C20H32O3	320.5
14	±19(20)-DiHDPA	(±)19,20-dihydroxy-4Z,7Z,10Z,13Z,16Z-docosapentaenoic acid	±19(20)-DiHDPA	/	C22H34O4	362.5
15	±19,20-EpDPE	(±)19,20-epoxy-4Z,7Z,10Z,13Z,16Z-docosapentaenoic acid	±19,20-EpDPE	/	C22H32O3	344.5
16	±20-HDoHE	(±)20-hydroxy-4Z,7Z,10Z,13Z,16Z,18E-docosahexaenoic acid	±20-HDoHE	90906-41-5	C22H32O3	344.5
17	±5,6-DiHETrE	(±)5,6-dihydroxy-8Z,11Z,14Z-eicosatrienoic acid	±5,6-DiHETrE	213382-49-1	C20H34O4	338.5
18	±5-iso PGF2α-VI	(8β)-5,9α,11α-trihydroxy-prosta-6E,14Z-dien-1-oic acid	±5-iso PGF2α-VI	179094-11-2	C20H34O5	354.5
19	±8(9)-EET	(±)8,9-epoxy-5Z,11Z,14Z-eicosatrienoic acid	±8(9)-EET	/	C20H32O3	320.5
20	±8,9-DiHETrE	(±)8,9-dihydroxy-5Z,11Z,14Z-eicosatrienoic acid	±8,9-DiHETrE	192461-96-4	C20H34O4	338.5
21	±8-HDoHE	(±)8-hydroxy-4Z,6E,10Z,13Z,16Z,19Z-docosahexaenoic acid	±8-HDoHE	90780-54-4	C22H32O3	344.5
22	±9(10)-DiHOME	(±)9,10-dihydroxy-12Z-octadecenoic acid	±9(10)-DiHOME	263399-34-4	C18H34O4	314.5
23	±9(10)-EpOME	(±)9,10-epoxy-12Z-octadecenoic acid	±9(10)-EpOME	65167-83-1	C18H32O3	296.5
24	10-Nitrooleic Acid	10-nitro-9E-octadecenoic acid	10-Nitrooleic Acid	875685-46-4	C18H33NO4	327.5
25	11-dehydro TXB2	9α,15S-dihydroxy-11-oxothromba-5Z,13E-dien-1-oic acid	11-dehydro TXB2	67910-12-7	C20H32O6	368.5
26	11S-HETE	11S-hydroxy-5Z,8Z,12E,14Z-eicosatetraenoic acid	11S-HETE	54886-50-9	C20H32O3	320.5
27	11β-13,14-dihydro-15-keto PGF2α	9α,11β-dihydroxy-15-oxo-prost-5Z-en-1-oic acid	11β-13,14-dihydro-15-keto PGF2α	107615-77-0	C20H34O5	354.5
28	11β-PGE2	9-oxo-11β,15S-dihydroxy-prosta-5Z,13E-dien-1-oic acid	11β-PGE2	38310-90-6	C20H32O5	352.5
29	11β-PGF2α	9α,11β,15S-trihydroxy-prosta-5Z,13E-dien-1-oic acid	11β-PGF2α	38432-87-0	C20H34O5	354.5
30	12-epi-6-trans-LTB4	5S,12S-dihydroxy-6E,8E,10E,14Z-eicosatetraenoic acid	12-epi-6-trans-LTB4	71548-19-1	C20H32O4	336.5
31	12-oxo LTB4	5S-hydroxy-12-oxo-6Z,8E,10E,14Z-eicosatetraenoic acid	12-oxo LTB4	136696-10-1	C20H30O4	334.4
32	12-OxoETE	12-oxo-5Z,8Z,10E,14Z-eicosatetraenoic acid	12-OxoETE	108437-64-5	C20H30O3	318.5
33	12S-HEPE	12S-hydroxy-5Z,8Z,10E,14Z,17Z-eicosapentaenoic acid	12S-HEPE	116180-17-7	C20H30O3	318.5
34	12S-HETE	12S-hydroxy-5Z,8Z,10E,14Z-eicosatetraenoic acid	12S-HETE	54397-83-0	C20H32O3	320.5
35	12S-HHTrE	12S-hydroxy-5Z,8E,10E-heptadecatrienoic acid	12S-HHTrE	54397-84-1	C17H28O3	280.4
36	13,14-dihydro PGF2α	9α,11α,15S-trihydroxy-prost-5Z-en-1-oic acid	13,14-dihydro PGF2α	27376-74-5	C20H36O5	356.5
37	13,14-dihydro-15-keto PGD2	9α-hydroxy-11,15-dioxo-prost-5Z-en-1-oic acid	13,14-dihydro-15-keto PGD2	59894-07-4	C20H32O5	352.5
38	13,14-dihydro-15-keto PGF2α	9α,11α-dihydroxy-15-oxo-prost-5Z-en-1-oic acid	13,14-dihydro-15-keto PGF2α	27376-76-7	C20H34O5	354.48
39	13-OxoODE	13-oxo-9Z,11E-octadecadienoic acid	13-OxoODE	54739-30-9	C18H30O3	294.4
40	13S-HODE	13S-hydroxy-9Z,11E-octadecadienoic acid	13S-HODE	29623-28-7	C18H32O3	296.5
41	13S-HOTrE	13S-hydroxy-9Z,11E,15Z-octadecatrienoic acid	13S-HOTrE	87984-82-5	C18H30O3	294.4
42	13S-HOTrE(γ)	13S-hydroxy-6Z,9Z,11E-octadecatrienoic acid	13(S)-HOTrE(γ)	74784-20-6	C18H30O3	294.4
43	14,15-LTC4	15S-hydroxy-14R-(S-glutathionyl)-5Z,8Z,10E,12E-eicosatetraenoic acid	14,15-LTC4	75290-60-7	C30H47N3O9S	625.8
44	14,15-LTD4	S-[(1R,2E,4E,6Z,9Z)-13-carboxy-1-[(1S)-1-hydroxyhexyl]-2,4,6,9-tridecatetraen-1-yl]-L-cysteinyl-glycine	14,15-LTD4	75290-64-1	C25H40N2O6S	496.7
45	14,15-LTE4	15S-hydroxy-14R-(S-cysteinyl)-5Z,8Z,10E,12E-eicosatetraenoic acid	14,15-LTE4	1000852-57-2	C23H37NO5S	439.6
46	14S-HDoHE	14S-hydroxy-4Z,7Z,10Z,12E,16Z,19Z-docosahexaenoic acid	14S-HDoHE	119433-37-3	C22H32O3	344.5
47	15-deoxy-Δ12,14-PGD2	9α-hydroxy-11-oxo-prosta-5Z,12E,14E-trien-1-oic acid	15-deoxy-Δ12,14-PGD2	85235-11-6	C20H30O4	334.4
48	15-deoxy-Δ12,14-PGJ2	11-oxo-prosta-5Z,9,12E,14E-tetraen-1-oic acid	15-deoxy-Δ12,14-PGJ2	87893-55-8	C20H28O3	316.4
49	15-keto PGE2	9,15-dioxo-11α-hydroxy-prosta-5Z,13E-dien-1-oic acid	15-keto PGE2	26441-05-4	C20H30O5	350.5
50	15-keto PGF1α	9α,11α-dihydroxy-15-oxo-prost-13E-en-1-oic acid	15-keto PGF1α	21562-58-3	C20H34O5	354.5
51	15-OxoEDE	15-oxo-11Z,13E-eicosadienoic acid	15-OxoEDE	105835-44-7	C20H34O3	322.5
52	15-OxoETE	15-oxo-5Z,8Z,11Z,13E-eicosatetraenoic acid	15-OxoETE	81416-72-0	C20H30O3	318.5
53	15S-HEPE	15S-hydroxy-5Z,8Z,11Z,13E,17Z-eicosapentaenoic acid	15S-HEPE	86282-92-0	C20H30O3	318.5
54	15S-HETE	15S-hydroxy-5Z,8Z,11Z,13E-eicosatetraenoic acid	15S-HETE	54845-95-3	C20H32O3	320.5
55	15S-HETrE	15S-hydroxy-8Z,11Z,13E-eicosatrienoic acid	15S-HETrE	92693-02-2	C20H34O3	322.5
56	16S-HETE	16S-hydroxy-5Z,8Z,11Z,14Z-eicosatetraenoic acid	16S-HETE	183509-23-1	C20H32O3	320.5
57	17R-HDoHE	17R-hydroxy-4Z,7Z,10Z,13Z,15E,19Z-docosahexaenoic acid	17R-HDoHE	155976-53-7	C22H32O3	344.5
58	17S-HETE	17S-hydroxy-5Z,8Z,11Z,14Z-eicosatetraenoic acid	17S-HETE	183509-25-3	C20H32O3	320.5
59	18-HEPE	(±)-18-hydroxy-5Z,8Z,11Z,14Z,16E-eicosapentaenoic acid	18-HEPE	141110-17-0	C20H30O3	318.5
60	19R-hydroxy PGE2	9-oxo-11α,15S,19R-trihydroxy-prosta-5Z,13E-dien-1-oic acid	19R-hydroxy PGE2	64625-54-3	C20H32O6	368.5
61	19R-hydroxy PGF2α	9α,11α,15S,19R-tetrahydroxy-prosta-5Z,13E-dien-1-oic acid	19R-hydroxy PGF2α	64625-53-2	C20H34O6	370.5
62	19S-HETE	19S-hydroxy-5Z,8Z,11Z,14Z-eicosatetraenoic acid	19S-HETE	115461-40-0	C20H32O3	320.5
63	1a,1b-dihomo PGE2	9-oxo-11α,15S-dihydroxy-1a,1b-dihomo-prosta-5Z,13E-dien-1-oic acid	1a,1b-dihomo PGE2	26198-80-1	C22H36O5	380.5
64	1a,1b-dihomo PGF2α	9α,11α,15S-trihydroxy-1a,1b-dihomo-prosta-5Z,13E-dien-1-oic acid	1a,1b-dihomo PGF2α	57944-39-5	C22H38O5	382.5
65	2,3-dinor TXB2	9α,11,15S-trihydroxy-2,3-dinor-thromba-5Z,13E-dien-1-oic acid	2,3-dinor TXB2	63250-09-9	C18H30O6	342.4
66	2,3-dinor-11β-PGF2α	9α,11β,15S-trihydroxy-2,3-dinor-prosta-5Z,13E-dien-1-oic acid	2,3-dinor-11β-PGF2α	240405-20-3	C18H30O5	326.4
67	2,3-dinor-8-iso-PGF2α	9α,11α,15S-trihydroxy-2,3-dinor-(8β)-prosta-5Z,13E-dien-1-oic acid	2,3-dinor-8-iso-PGF2α	221664-05-7	C18H30O5	326.4
68	20-carboxy LTB4	5S,12R-dihydroxy-6Z,8E,10E,14Z-eicosatetraene-1,20-dioic acid	20-carboxy LTB4	80434-82-8	C20H30O6	366.5
69	20-COOH-AA	5Z,8Z,11Z,14Z-eicosatetraenedioic acid	20-COOH-AA	79551-84-1	C20H30O4	334.4
70	20-HETE	20-hydroxy-5Z,8Z,11Z,14Z-eicosatetraenoic acid	20-HETE	79551-86-3	C20H32O3	320.5
71	20-hydroxy LTB4	5S,12R,20-trihydroxy-6Z,8E,10E,14Z-eicosatetraenoic acid	20-hydroxy LTB4	79516-82-8	C20H32O5	352.5
72	4-HDoHE	(±)4-hydroxy-5E,7Z,10Z,13Z,16Z,19Z-docosahexaenoic acid	4-HDoHE	90906-40-4	C22H32O3	344.48
73	5-OxoETE	5-oxo-6E,8Z,11Z,14Z-eicosatetraenoic acid	5-OxoETE	106154-18-1	C20H30O3	318.5
74	5S,15S-DiHETE	5S,15S-dihydroxy-6E,8Z,10Z,13E-eicosatetraenoic acid	5S,15S-DiHETE	82200-87-1	C20H32O4	336.5
75	5S,6R-DiHETE	5S,6R-dihydroxy-7E,9E,11Z,14Z-eicosatetraenoic acid	5S,6R-DiHETE	82948-88-7	C20H32O4	336.5
76	5S-HEPE	5S-hydroxy-6E,8Z,11Z,14Z,17Z-eicosapentaenoic acid	5S-HEPE	92008-51-0	C20H30O3	318.5
77	5S-HETE	5S-hydroxy-6E,8Z,11Z,14Z-eicosatetraenoic acid	5S-HETE	70608-72-9	C20H32O3	320.5
78	5S-HETrE	5S-hydroxy-6E,8Z,11Z-eicosatrienoic acid	5S-HETrE	195061-94-0	C20H34O3	322.5
79	6-keto PGF1α	6-oxo-9α,11α,15S-trihydroxy-prost-13E-en-1-oic acid	6-keto PGF1α	58962-34-8	C20H34O6	370.5
80	6S-LXA4	5S,6S,15S-trihydroxy-7E,9E,11Z,13E-eicosatetraenoic acid	6S-LXA4	94292-80-5	C20H32O5	352.5
81	6-trans LTB4	5S,12R-dihydroxy-6E,8E,10E,14Z-eicosatetraenoic acid	6-trans LTB4	71652-82-9	C20H32O4	336.5
82	7-epi-MaR1	7S,14S-dihydroxy-4Z,8E,10E,12Z,16Z,19Z-docosahexaenoic acid	7-epi-MaR1	1268720-66-6	C22H32O4	360.5
83	7-HDoHE	(±)7-hydroxy-4Z,8E,10Z,13Z,16Z,19Z-docosahexaenoic acid	7-HDoHE	90780-55-5	C22H32O3	344.49
84	8-iso PGF2α	9α,11α,15S-trihydroxy-(8β)-prosta-5Z,13E-dien-1-oic acid	8-iso PGF2α	27415-26-5	C20H34O5	354.5
85	8-iso-15-keto PGF2β	9β,11α-dihydroxy-15-oxo-(8β)-prosta-5Z,13E-dien-1-oic acid	8-iso-15-keto PGF2β	1621482-36-7	C20H32O5	352.5
86	8S,15S-DiHETE	8S,15S-dihydroxy-5Z,9E,11Z,13E-eicosatetraenoic acid	8S,15S-DiHETE	80234-65-7	C20H32O4	336.5
87	8S-HETrE	8S-hydroxy-9E,11Z,14Z-eicosatrienoic acid	8S-HETrE	889573-69-7	C20H34O3	322.5
88	9-Nitrooleic Acid	9-nitro-9E-octadecenoic acid	9-Nitrooleic Acid	875685-44-2	C18H33NO4	327.5
89	9-OxoODE	9-oxo-10E,12Z-octadecadienoic acid	9-OxoODE	54232-59-6	C18H30O3	294.4
90	9R-HETE	9R-hydroxy-5Z,7E,11Z,14Z-eicosatetraenoic acid	9R-HETE	107656-14-4	C20H32O3	320.5
91	9S-HODE	9S-hydroxy-10E,12Z-octadecadienoic acid	9S-HODE	73543-67-6	C18H32O3	296.5
92	9S-HOTrE	9S-hydroxy-10E,12Z,15Z-octadecatrienoic acid	9S-HOTrE	89886-42-0	C18H30O3	294.4
93	ARA	5Z,8Z,11Z,14Z-eicosatetraenoic acid	ARA	506-32-1	C20H32O2	304.5
94	AT-RvD1	7S,8R,17R-trihydroxy-4Z,9E,11E,13Z,15E19Z-docosahexaenoic acid	AT-RvD1	528583-91-7	C22H32O5	376.5
95	DHA	4Z,7Z,10Z,13Z,16Z,19Z-docosahexaenoic acid	DHA	6217-54-5	C22H32O2	328.5
96	DTA	7Z,10Z,13Z,16Z-docosatetraenoic acid	DTA	28874-58-0	C22H36O2	332.5
97	EPA	5Z,8Z,11Z,14Z,17Z-eicosapentaenoic acid	EPA	10417-94-4	C20H30O2	302.45
98	LTB4	5S,12R-dihydroxy-6Z,8E,10E,14Z-eicosatetraenoic acid	LTB4	71160-24-2	C20H32O4	336.5
99	LTC4	5S-hydroxy-6R-(S-glutathionyl)-7E,9E,11Z,14Z-eicosatetraenoic acid	LTC4	72025-60-6	C30H47N3O9S	625.8
100	LTD4	5S-hydroxy-6R-(S-cysteinylglycinyl)-7E,9E,11Z,14Z-eicosatetraenoic acid	LTD4	73836-78-9	C25H40N2O6S	496.7
101	LTE4	5S-hydroxy-6R-(S-cysteinyl)-7E,9E,11Z,14Z-eicosatetraenoic acid	LTE4	75715-89-8	C23H37NO5S	439.6
102	LXA4	5S,6R,15S-trihydroxy-7E,9E,11Z,13E-eicosatetraenoic acid	LXA4	89663-86-5	C20H32O5	352.5
103	LXA5	5S,6R,15S-trihydroxy-7E,9E,11Z,13E,17Z-eicosapentaenoic acid	LXA5	110657-98-2	C20H30O5	350.5
104	LXB4	5S,14R,15S-trihydroxy-6E,8Z,10E,12E-eicosatetraenoic acid	LXB4	98049-69-5	C20H32O5	352.5
105	MaR2	13R,14S-dihydroxy-4Z,7Z,9E,11Z,16Z,19Z-docosahexaenoic acid	MaR2	1639809-46-3	C22H32O4	360.5
106	PD1	10R,17S-dihydroxy-4Z,7Z,11E,13E,15Z,19Z-docosahexaenoic acid	PD1	660430-03-5	C22H32O4	360.5
107	PDX	10(S),17(S)-dihydroxy-4Z,7Z,11E,13Z,15E,19Z-docosahexaenoic acid	PDX	871826-47-0	C22H32O4	360.5
108	PGA2	9-oxo-15S-hydroxy-prosta-5Z,10,13E-trien-1-oic acid	PGA2	13345-50-1	C20H30O4	334.4
109	PGB2	9-oxo-15S-hydroxy-prosta-5Z,8(12),13E-trien-1-oic acid	PGB2	13367-85-6	C20H30O4	334.4
110	PGD1	9α,15S-dihydroxy-11-oxo-prost-13E-en-1-oic acid	PGD1	17968-82-0	C20H34O5	354.5
111	PGD2	9α,15S-dihydroxy-11-oxo-prosta-5Z,13E-dien-1-oic acid	PGD2	41598-07-6	C20H32O5	352.5
112	PGD3	9α,15S-dihydroxy-11-oxo-prosta-5Z,13E,17Z-trien-1-oic acid	PGD3	71902-47-1	C20H30O5	350.5
113	PGE1	9-oxo-11α,15S-dihydroxy-prost-13E-en-1-oic acid	PGE1	745-65-3	C20H34O5	354.5
114	PGE2	9-oxo-11α,15S-dihydroxy-prosta-5Z,13E-dien-1-oic acid	PGE2	363-24-6	C20H32O5	352.5
115	PGE3	9-oxo-11α,15S-dihydroxy-prosta-5Z,13E,17Z-trien-1-oic acid	PGE3	802-31-3	C20H30O5	350.5
116	PGF1α	9α,11α,15S-trihydroxy-prost-13E-en-1-oic acid	PGF1α	745-62-0	C20H36O5	356.5
117	PGF2α	9α,11α,15S-trihydroxy-prosta-5Z,13E-dien-1-oic acid	PGF2α	551-11-1	C20H34O5	354.5
118	PGF3α	9α,11α,15S-trihydroxy-prosta-5Z,13E,17Z-trien-1-oic acid	PGF3α	745-64-2	C20H32O5	352.5
119	PGJ2	11-oxo-15S-hydroxy-prosta-5Z,9,13E-trien-1-oic acid	PGJ2	60203-57-8	C20H30O4	334.4
120	RvD1	7S,8R,17S-trihydroxy-4Z,9E,11E,13Z,15E,19Z-docosahexaenoic acid	RvD1	872993-05-0	C22H32O5	376.5
121	RvD2	7S,16R,17S-trihydroxy-4Z,8E,10Z,12E,14E,19Z-docosahexaenoic acid	RvD2	810668-37-2	C22H32O5	376.5
122	RvD3	4S,11R,17S-trihydroxy-5Z,7E,9E,13Z,15E,19Z-docosahexaenoic acid	RvD3	916888-47-6	C22H32O5	376.5
123	RvD4	4S,5,17S-trihydroxy-6E,8E,10E,13E,15Z,19Z-docosahexaenoic acid	RvD4	1025684-60-9	C22H32O5	376.5
124	RvD5	7S,17S-dihydroxy-4Z,8E,10Z,13Z,15E,19Z-docosahexaenoic acid	RvD5	578008-43-2	C22H32O4	360.5
125	RvE1	5S,12R,18R-trihydroxy-6Z,8E,10E,14Z,16E-eicosapentaenoic acid	RvE1	552830-51-0	C20H30O5	350.5
126	tetranor-12S-HETE	8S-hydroxy-4Z,6E,10Z-hexadecatrienoic acid	tetranor-12S-HETE	121842-79-3	C16H26O3	266.4
127	TXB1	9,11,15-trihydroxy-thrombox-13-en-1-oic acid	TXB1	64626-32-0	C20H36O6	372.5
128	TXB2	9α,11,15S-trihydroxythromba-5Z,13E-dien-1-oic acid	TXB2	54397-85-2	C20H34O6	370.5
129	TXB3	9α,11,15S-trihydroxy-thromba-5Z,13E,17Z-trien-1-oic acid	TXB3	71953-80-5	C20H32O6	368.5
130	Δ17-6-keto PGF1α	6-oxo-9α,11α,15S-trihydroxy-prosta-13E,17Z-dien-1-oic acid	Δ17-6-keto PGF1α	68324-95-8	C20H32O6	368.5
