# Supplementary material for: Effects of Salmonella Typhimurium infection on intestinal flora and intestinal tissue arachidonic acid metabolism in Wenchang chickens
Source: Front Microbiol. 2025 Jan 24;16:1514115. doi: 10.3389/fmicb.2025.1514115 (PMC11803450; doi:10.3389/fmicb.2025.1514115)
Supplement: Supplementary file 1 [file Data_Sheet_1.zip › Supplementary File(s)/Supplementary Tables/Table S12-Correlation coefficients between components of the ABX group..xlsx]

## Sheet: Sheet1
Substance 1	Substance 2	Correlation coefficient	p-value
PGF1α	g__Clostridia_UCG-014_unclassified	-0.490934	0.105085
PGF1α	g__Lactobacillus	-0.528378	0.0773967
PGF1α	g__Prevotellaceae_UCG-001	0.220504	0.491028
PGF1α	g__Eubacterium]_coprostanoligenes_group_unclassified	-0.611588	0.0345833
PGF1α	g__Barnesiella	0.565822	0.0551627
PGF1α	g__Anaerotruncus	0.782166	0.00264443
PGF1α	g__Bilophila	0.416046	0.178557
PGF1α	g__UCG-005	-0.549181	0.0644046
PGF1α	g__Megamonas	0.482613	0.112028
PGF1α	g__Bifidobacterium	-0.374441	0.23046
PGF1α	IL-4	0.607427	0.036181
PGF1α	TGF-β1	0.63239	0.0273439
PGF1α	IFN-γ	0.0332837	0.918212
PGF1α	TNF-α	0.524218	0.0801946
PGF1α	IL-2	-0.312034	0.323453
PGF1α	IL-6	0.798808	0.00183163
1a,1b-dihomo PGF2α	g__Clostridia_UCG-014_unclassified	-0.768621	0.00348837
1a,1b-dihomo PGF2α	g__Lactobacillus	-0.804876	0.00158885
1a,1b-dihomo PGF2α	g__Prevotellaceae_UCG-001	0.587342	0.0446412
1a,1b-dihomo PGF2α	g__Eubacterium]_coprostanoligenes_group_unclassified	-0.89189	9.67559e-05
1a,1b-dihomo PGF2α	g__Barnesiella	0.775872	0.00301455
1a,1b-dihomo PGF2α	g__Anaerotruncus	0.862885	0.000301821
1a,1b-dihomo PGF2α	g__Bilophila	0.761369	0.00401672
1a,1b-dihomo PGF2α	g__UCG-005	-0.725114	0.00762017
1a,1b-dihomo PGF2α	g__Megamonas	0.659854	0.0195502
1a,1b-dihomo PGF2α	g__Bifidobacterium	-0.652602	0.0214257
1a,1b-dihomo PGF2α	IL-4	0.732365	0.00675706
1a,1b-dihomo PGF2α	TGF-β1	0.82663	0.000914801
1a,1b-dihomo PGF2α	IFN-γ	-0.0725114	0.822799
1a,1b-dihomo PGF2α	TNF-α	0.464073	0.12857
1a,1b-dihomo PGF2α	IL-2	-0.6381	0.0255651
1a,1b-dihomo PGF2α	IL-6	0.82663	0.000914801
20-COOH-AA	g__Clostridia_UCG-014_unclassified	-0.776224	0.00465988
20-COOH-AA	g__Lactobacillus	-0.727273	0.0100009
20-COOH-AA	g__Prevotellaceae_UCG-001	0.594406	0.0457531
20-COOH-AA	g__Eubacterium]_coprostanoligenes_group_unclassified	-0.636364	0.0301143
20-COOH-AA	g__Barnesiella	0.783217	0.00411545
20-COOH-AA	g__Anaerotruncus	0.622378	0.0348001
20-COOH-AA	g__Bilophila	0.601399	0.0428069
20-COOH-AA	g__UCG-005	-0.762238	0.00589748
20-COOH-AA	g__Megamonas	0.846154	0.00096954
20-COOH-AA	g__Bifidobacterium	-0.391608	0.209564
20-COOH-AA	IL-4	0.818182	0.0020272
20-COOH-AA	TGF-β1	0.615385	0.0373345
20-COOH-AA	IFN-γ	0.027972	0.938663
20-COOH-AA	TNF-α	0.265734	0.403977
20-COOH-AA	IL-2	-0.664336	0.0221592
20-COOH-AA	IL-6	0.776224	0.00465988
±5,6-DiHETrE	g__Clostridia_UCG-014_unclassified	-0.776224	0.00465988
±5,6-DiHETrE	g__Lactobacillus	-0.734266	0.0090521
±5,6-DiHETrE	g__Prevotellaceae_UCG-001	0.804196	0.00274614
±5,6-DiHETrE	g__Eubacterium]_coprostanoligenes_group_unclassified	-0.699301	0.0145393
±5,6-DiHETrE	g__Barnesiella	0.685315	0.017305
±5,6-DiHETrE	g__Anaerotruncus	0.629371	0.0323947
±5,6-DiHETrE	g__Bilophila	0.636364	0.0301143
±5,6-DiHETrE	g__UCG-005	-0.734266	0.0090521
±5,6-DiHETrE	g__Megamonas	0.867133	0.000443302
±5,6-DiHETrE	g__Bifidobacterium	-0.678322	0.0188251
±5,6-DiHETrE	IL-4	0.797203	0.00316125
±5,6-DiHETrE	TGF-β1	0.72028	0.0110205
±5,6-DiHETrE	IFN-γ	-0.223776	0.484911
±5,6-DiHETrE	TNF-α	0.524476	0.0838846
±5,6-DiHETrE	IL-2	-0.755245	0.00659654
±5,6-DiHETrE	IL-6	0.748252	0.00735321
1a,1b-dihomo PGE2	g__Clostridia_UCG-014_unclassified	-0.545455	0.0706789
1a,1b-dihomo PGE2	g__Lactobacillus	-0.608392	0.040002
1a,1b-dihomo PGE2	g__Prevotellaceae_UCG-001	0.594406	0.0457531
1a,1b-dihomo PGE2	g__Eubacterium]_coprostanoligenes_group_unclassified	-0.748252	0.00735321
1a,1b-dihomo PGE2	g__Barnesiella	0.622378	0.0348001
1a,1b-dihomo PGE2	g__Anaerotruncus	0.671329	0.0204419
1a,1b-dihomo PGE2	g__Bilophila	0.629371	0.0323947
1a,1b-dihomo PGE2	g__UCG-005	-0.664336	0.0221592
1a,1b-dihomo PGE2	g__Megamonas	0.524476	0.0838846
1a,1b-dihomo PGE2	g__Bifidobacterium	-0.811189	0.00236893
1a,1b-dihomo PGE2	IL-4	0.629371	0.0323947
1a,1b-dihomo PGE2	TGF-β1	0.853147	0.000771902
1a,1b-dihomo PGE2	IFN-γ	-0.216783	0.499115
1a,1b-dihomo PGE2	TNF-α	0.615385	0.0373345
1a,1b-dihomo PGE2	IL-2	-0.573427	0.0554813
1a,1b-dihomo PGE2	IL-6	0.769231	0.00525292
±11,12-DiHETrE	g__Clostridia_UCG-014_unclassified	-0.853147	0.000771902
±11,12-DiHETrE	g__Lactobacillus	-0.664336	0.0221592
±11,12-DiHETrE	g__Prevotellaceae_UCG-001	0.671329	0.0204419
±11,12-DiHETrE	g__Eubacterium]_coprostanoligenes_group_unclassified	-0.706294	0.0132861
±11,12-DiHETrE	g__Barnesiella	0.713287	0.0121144
±11,12-DiHETrE	g__Anaerotruncus	0.566434	0.0590341
±11,12-DiHETrE	g__Bilophila	0.594406	0.0457531
±11,12-DiHETrE	g__UCG-005	-0.629371	0.0323947
±11,12-DiHETrE	g__Megamonas	0.776224	0.00465988
±11,12-DiHETrE	g__Bifidobacterium	-0.58042	0.0520862
±11,12-DiHETrE	IL-4	0.671329	0.0204419
±11,12-DiHETrE	TGF-β1	0.58042	0.0520862
±11,12-DiHETrE	IFN-γ	-0.0769231	0.817283
±11,12-DiHETrE	TNF-α	0.34965	0.266004
±11,12-DiHETrE	IL-2	-0.776224	0.00465988
±11,12-DiHETrE	IL-6	0.762238	0.00589748
±8,9-DiHETrE	g__Clostridia_UCG-014_unclassified	-0.685315	0.017305
±8,9-DiHETrE	g__Lactobacillus	-0.615385	0.0373345
±8,9-DiHETrE	g__Prevotellaceae_UCG-001	0.825175	0.0017186
±8,9-DiHETrE	g__Eubacterium]_coprostanoligenes_group_unclassified	-0.587413	0.0488449
±8,9-DiHETrE	g__Barnesiella	0.643357	0.0279546
±8,9-DiHETrE	g__Anaerotruncus	0.48951	0.109632
±8,9-DiHETrE	g__Bilophila	0.545455	0.0706789
±8,9-DiHETrE	g__UCG-005	-0.783217	0.00411545
±8,9-DiHETrE	g__Megamonas	0.783217	0.00411545
±8,9-DiHETrE	g__Bifidobacterium	-0.41958	0.176577
±8,9-DiHETrE	IL-4	0.748252	0.00735321
±8,9-DiHETrE	TGF-β1	0.671329	0.0204419
±8,9-DiHETrE	IFN-γ	-0.300699	0.342483
±8,9-DiHETrE	TNF-α	0.412587	0.184481
±8,9-DiHETrE	IL-2	-0.811189	0.00236893
±8,9-DiHETrE	IL-6	0.65035	0.0259115
5S-HETrE	g__Clostridia_UCG-014_unclassified	-0.902098	0
5S-HETrE	g__Lactobacillus	-0.72028	0.0110205
5S-HETrE	g__Prevotellaceae_UCG-001	0.657343	0.0239811
5S-HETrE	g__Eubacterium]_coprostanoligenes_group_unclassified	-0.727273	0.0100009
5S-HETrE	g__Barnesiella	0.713287	0.0121144
5S-HETrE	g__Anaerotruncus	0.503497	0.0987516
5S-HETrE	g__Bilophila	0.636364	0.0301143
5S-HETrE	g__UCG-005	-0.769231	0.00525292
5S-HETrE	g__Megamonas	0.664336	0.0221592
5S-HETrE	g__Bifidobacterium	-0.559441	0.0627487
5S-HETrE	IL-4	0.797203	0.00316125
5S-HETrE	TGF-β1	0.629371	0.0323947
5S-HETrE	IFN-γ	-0.300699	0.342483
5S-HETrE	TNF-α	0.447552	0.147205
5S-HETrE	IL-2	-0.734266	0.0090521
5S-HETrE	IL-6	0.692308	0.0158777
15-oxoETE	g__Clostridia_UCG-014_unclassified	-0.846154	0.00096954
15-oxoETE	g__Lactobacillus	-0.804196	0.00274614
15-oxoETE	g__Prevotellaceae_UCG-001	0.594406	0.0457531
15-oxoETE	g__Eubacterium]_coprostanoligenes_group_unclassified	-0.622378	0.0348001
15-oxoETE	g__Barnesiella	0.664336	0.0221592
15-oxoETE	g__Anaerotruncus	0.496503	0.104093
15-oxoETE	g__Bilophila	0.741259	0.00817064
15-oxoETE	g__UCG-005	-0.678322	0.0188251
15-oxoETE	g__Megamonas	0.594406	0.0457531
15-oxoETE	g__Bifidobacterium	-0.776224	0.00465988
15-oxoETE	IL-4	0.804196	0.00274614
15-oxoETE	TGF-β1	0.65035	0.0259115
15-oxoETE	IFN-γ	0	1
15-oxoETE	TNF-α	0.286713	0.366408
15-oxoETE	IL-2	-0.741259	0.00817064
15-oxoETE	IL-6	0.706294	0.0132861
5-oxoETE	g__Clostridia_UCG-014_unclassified	-0.776224	0.00465988
5-oxoETE	g__Lactobacillus	-0.79021	0.00361681
5-oxoETE	g__Prevotellaceae_UCG-001	0.699301	0.0145393
5-oxoETE	g__Eubacterium]_coprostanoligenes_group_unclassified	-0.678322	0.0188251
5-oxoETE	g__Barnesiella	0.643357	0.0279546
5-oxoETE	g__Anaerotruncus	0.566434	0.0590341
5-oxoETE	g__Bilophila	0.755245	0.00659654
5-oxoETE	g__UCG-005	-0.776224	0.00465988
5-oxoETE	g__Megamonas	0.58042	0.0520862
5-oxoETE	g__Bifidobacterium	-0.811189	0.00236893
5-oxoETE	IL-4	0.853147	0.000771902
5-oxoETE	TGF-β1	0.811189	0.00236893
5-oxoETE	IFN-γ	-0.160839	0.619356
5-oxoETE	TNF-α	0.454545	0.140413
5-oxoETE	IL-2	-0.776224	0.00465988
5-oxoETE	IL-6	0.727273	0.0100009
PGE1	g__Clostridia_UCG-014_unclassified	-0.594406	0.0457531
PGE1	g__Lactobacillus	-0.615385	0.0373345
PGE1	g__Prevotellaceae_UCG-001	0.657343	0.0239811
PGE1	g__Eubacterium]_coprostanoligenes_group_unclassified	-0.692308	0.0158777
PGE1	g__Barnesiella	0.566434	0.0590341
PGE1	g__Anaerotruncus	0.48951	0.109632
PGE1	g__Bilophila	0.629371	0.0323947
PGE1	g__UCG-005	-0.713287	0.0121144
PGE1	g__Megamonas	0.482517	0.115374
PGE1	g__Bifidobacterium	-0.818182	0.0020272
PGE1	IL-4	0.72028	0.0110205
PGE1	TGF-β1	0.818182	0.0020272
PGE1	IFN-γ	-0.244755	0.443504
PGE1	TNF-α	0.475524	0.121319
PGE1	IL-2	-0.629371	0.0323947
PGE1	IL-6	0.643357	0.0279546
PGE2	g__Clostridia_UCG-014_unclassified	-0.468531	0.127473
PGE2	g__Lactobacillus	-0.531469	0.0793029
PGE2	g__Prevotellaceae_UCG-001	0.503497	0.0987516
PGE2	g__Eubacterium]_coprostanoligenes_group_unclassified	-0.727273	0.0100009
PGE2	g__Barnesiella	0.573427	0.0554813
PGE2	g__Anaerotruncus	0.615385	0.0373345
PGE2	g__Bilophila	0.58042	0.0520862
PGE2	g__UCG-005	-0.608392	0.040002
PGE2	g__Megamonas	0.34965	0.266004
PGE2	g__Bifidobacterium	-0.734266	0.0090521
PGE2	IL-4	0.496503	0.104093
PGE2	TGF-β1	0.804196	0.00274614
PGE2	IFN-γ	-0.300699	0.342483
PGE2	TNF-α	0.601399	0.0428069
PGE2	IL-2	-0.51049	0.0936054
PGE2	IL-6	0.699301	0.0145393
±9(10)-DiHOME	g__Clostridia_UCG-014_unclassified	0.559441	0.0627487
±9(10)-DiHOME	g__Lactobacillus	0.762238	0.00589748
±9(10)-DiHOME	g__Prevotellaceae_UCG-001	-0.363636	0.246255
±9(10)-DiHOME	g__Eubacterium]_coprostanoligenes_group_unclassified	0.762238	0.00589748
±9(10)-DiHOME	g__Barnesiella	-0.713287	0.0121144
±9(10)-DiHOME	g__Anaerotruncus	-0.916084	0
±9(10)-DiHOME	g__Bilophila	-0.762238	0.00589748
±9(10)-DiHOME	g__UCG-005	0.51049	0.0936054
±9(10)-DiHOME	g__Megamonas	-0.601399	0.0428069
±9(10)-DiHOME	g__Bifidobacterium	0.566434	0.0590341
±9(10)-DiHOME	IL-4	-0.538462	0.0749023
±9(10)-DiHOME	TGF-β1	-0.699301	0.0145393
±9(10)-DiHOME	IFN-γ	-0.174825	0.58826
±9(10)-DiHOME	TNF-α	-0.34965	0.266004
±9(10)-DiHOME	IL-2	0.370629	0.236732
±9(10)-DiHOME	IL-6	-0.706294	0.0132861
g__Prevotellaceae_UCG-001	IL-4	0.552448	0.066629
g__Prevotellaceae_UCG-001	TGF-β1	0.797203	0.00316125
g__Prevotellaceae_UCG-001	IFN-γ	-0.482517	0.115374
g__Prevotellaceae_UCG-001	TNF-α	0.28874	0.362722
g__Prevotellaceae_UCG-001	IL-2	-0.342657	0.276231
g__Prevotellaceae_UCG-001	IL-6	0.398601	0.200973
g__HT002	IL-4	0.559441	0.0627487
g__HT002	TGF-β1	0.503497	0.0987516
g__HT002	IFN-γ	-0.00699301	0.99123
g__HT002	TNF-α	-0.186624	0.561399
g__HT002	IL-2	-0.048951	0.886335
g__HT002	IL-6	0.251748	0.430115
g__Megasphaera	IL-4	0.461538	0.133836
g__Megasphaera	TGF-β1	0.517483	0.0886509
g__Megasphaera	IFN-γ	-0.195804	0.542874
g__Megasphaera	TNF-α	0.0633819	0.844854
g__Megasphaera	IL-2	-0.13986	0.667151
g__Megasphaera	IL-6	0.258741	0.416938
g__Barnesiella	IL-4	0.482517	0.115374
g__Barnesiella	TGF-β1	0.664336	0.0221592
g__Barnesiella	IFN-γ	-0.0629371	0.851682
g__Barnesiella	TNF-α	-0.0739455	0.819345
g__Barnesiella	IL-2	-0.230769	0.470906
g__Barnesiella	IL-6	0.622378	0.0348001
g__Streptococcus	IL-4	-0.202797	0.5281
g__Streptococcus	TGF-β1	-0.496503	0.104093
g__Streptococcus	IFN-γ	0.342657	0.276231
g__Streptococcus	TNF-α	-0.0387334	0.90487
g__Streptococcus	IL-2	0.300699	0.342483
g__Streptococcus	IL-6	-0.104895	0.749479
g__UCG-005	IL-4	-0.335664	0.286691
g__UCG-005	TGF-β1	-0.454545	0.140413
g__UCG-005	IFN-γ	0.286713	0.366408
g__UCG-005	TNF-α	-0.112679	0.727345
g__UCG-005	IL-2	0.230769	0.470906
g__UCG-005	IL-6	-0.13986	0.667151
g__Bifidobacterium	IL-4	-0.454545	0.140413
g__Bifidobacterium	TGF-β1	-0.664336	0.0221592
g__Bifidobacterium	IFN-γ	0.293706	0.354333
g__Bifidobacterium	TNF-α	-0.176061	0.584141
g__Bifidobacterium	IL-2	0.181818	0.572958
g__Bifidobacterium	IL-6	-0.377622	0.227443
g__Megamonas	IL-4	0.524476	0.0838846
g__Megamonas	TGF-β1	0.629371	0.0323947
g__Megamonas	IFN-γ	-0.020979	0.956169
g__Megamonas	TNF-α	0.0704243	0.827831
g__Megamonas	IL-2	0.048951	0.886335
g__Megamonas	IL-6	0.356643	0.256013
g__Pseudoflavonifractor	IL-4	-0.412587	0.184481
g__Pseudoflavonifractor	TGF-β1	-0.300699	0.342483
g__Pseudoflavonifractor	IFN-γ	0.181818	0.572958
g__Pseudoflavonifractor	TNF-α	0.0563394	0.861937
g__Pseudoflavonifractor	IL-2	0.104895	0.749479
g__Pseudoflavonifractor	IL-6	0.0559441	0.86898
g__Parabacteroides	IL-4	0.503497	0.0987516
g__Parabacteroides	TGF-β1	0.566434	0.0590341
g__Parabacteroides	IFN-γ	-0.524476	0.0838846
g__Parabacteroides	TNF-α	-0.049297	0.879075
g__Parabacteroides	IL-2	-0.468531	0.127473
g__Parabacteroides	IL-6	0.0979021	0.766288
