# Supplementary material for: Effects of Salmonella Typhimurium infection on intestinal flora and intestinal tissue arachidonic acid metabolism in Wenchang chickens
Source: Front Microbiol. 2025 Jan 24;16:1514115. doi: 10.3389/fmicb.2025.1514115 (PMC11803450; doi:10.3389/fmicb.2025.1514115)
Supplement: Supplementary file 1 [file Data_Sheet_1.zip › Supplementary File(s)/Supplementary Tables/Table S6-Quantification Results.xlsx]

## Sheet: Quantification
Sample Name		CON1	CON2	CON3	CON4	CON5	CON6	SAL1	SAL2	SAL3	SAL4	SAL5	SAL6	ABX1	ABX2	ABX3	ABX4	ABX5	ABX6
Mass (mg)		50.6	50.2	49.7	50.8	50.9	49.7	50.7	49.4	50.7	49.6	50.2	49.4	49.3	50.1	50.4	49.6	50.9	50.7
Final Volume (μL)		100	100	100	100	100	100	100	100	100	100	100	100	100	100	100	100	100	100
Final Concentration (ng/mL)	±11(12)-EET	0.232914	0.185692	0.246417	0.333912	0.212659	0.188073	0.395906	0.348487	0.434269	0.617133	0.526742	0.385112	0.496376	0.276818	0.385708	0.320419	0.428354	0.342447
	±11,12-DiHETrE	0.473652	0.267571	0.164357	0.126507	0.355444	0.180236	0.503235	1.43709	0.475884	1.31561	0.633416	0.742954	1.57844	0.726479	0.751822	0.547015	0.358446	1.51696
	±11-HDoHE	N/A	N/A	N/A	N/A	N/A	N/A	N/A	N/A	N/A	N/A	N/A	N/A	N/A	N/A	N/A	N/A	N/A	N/A
	±11-HEPE	0.421442	0.24805	0.302196	0.334854	0.279873	0.14633	0.534812	0.405122	0.286873	0.69698	0.7153	0.557759	0.532656	0.486241	0.586553	0.186766	0.336455	1.36555
	±12(13)-DiHOME	36.2301	20.9345	20.5074	32.0163	12.8401	13.6524	10.8477	11.8431	12.4383	12.2863	23.5183	13.4891	11.8018	15.0853	14.9375	12.0065	8.14136	15.6833
	±12(13)-EpOME	3.72174	1.20314	0.654842	11.6693	1.33011	1.11688	0.706311	0.736458	0.622696	1.05788	5.66537	0.87947	0.755677	0.498952	0.743016	0.389543	1.15722	0.691108
	±13-HDoHE	0.371616	0.127711	0.203629	0.338289	0.549598	0.131281	1.01769	0.455388	0.569008	0.755441	1.68128	0.690246	0.423617	0.627531	0.5391	0.551922	1.13587	2.26358
	±14(15)-EET	0.155321	0.106296	0.236539	0.306794	0.160282	0.117473	0.143781	0.189899	0.196373	0.315298	0.272364	0.228595	0.216384	0.195208	0.32969	0.220823	0.289189	0.20509
	±14(15)-EpETE	N/A	N/A	N/A	N/A	N/A	N/A	N/A	N/A	N/A	N/A	N/A	N/A	N/A	N/A	N/A	N/A	N/A	N/A
	±14,15-DiHETrE	1.2708	0.733133	0.915007	0.762692	0.878011	0.752804	1.19083	2.04783	1.09335	1.64931	1.31012	1.44904	2.19452	1.26113	1.74882	1.5103	0.859589	2.87798
	±16,17-EpDPE	N/A	N/A	N/A	N/A	N/A	N/A	N/A	N/A	N/A	N/A	N/A	N/A	N/A	N/A	N/A	N/A	N/A	N/A
	±17(18)-EpETE	N/A	N/A	N/A	N/A	N/A	N/A	N/A	N/A	N/A	N/A	N/A	N/A	N/A	N/A	N/A	N/A	N/A	N/A
	±18-HETE	0.223879	0.0923882	0.0734461	0.0679062	0.0471237	N/A	0.127764	0.220755	N/A	0.133955	0.103342	0.0787482	0.167086	0.0793543	0.25517	0.0846958	0.128803	0.251937
	±19(20)-DiHDPA	0.271727	0.343759	0.193884	0.420174	0.313738	0.198728	0.630617	0.967888	0.475151	0.918615	0.688873	0.530061	0.396965	0.39608	0.443898	0.621914	0.403756	0.621637
	±19,20-EpDPE	N/A	N/A	N/A	N/A	N/A	N/A	N/A	N/A	N/A	N/A	N/A	N/A	N/A	N/A	N/A	N/A	N/A	N/A
	±20-HDoHE	0.148114	0.190904	0.192564	0.161842	0.102789	0.150554	0.269233	0.161032	0.288651	0.340899	0.222673	0.124777	0.147645	0.255759	0.127969	0.152591	0.206276	0.189558
	±5,6-DiHETrE	0.134816	0.0920498	0.019288	0.0961839	0.136358	0.0917932	0.382042	0.628265	0.374519	0.435702	0.348426	0.385862	0.54989	0.41839	0.336089	0.318003	0.282751	0.449649
	±5-iso PGF2α-VI	N/A	N/A	N/A	N/A	N/A	N/A	N/A	N/A	N/A	N/A	N/A	N/A	N/A	N/A	N/A	N/A	N/A	N/A
	±8(9)-EET	0.47768	0.356071	0.465716	0.83523	0.498139	0.267098	0.715612	1.04876	0.738052	1.11547	1.01915	0.810086	1.34404	0.61723	0.892433	0.773684	0.558629	0.78474
	±8,9-DiHETrE	0.338831	0.159196	0.167062	0.394577	0.226345	0.150621	0.570263	1.11552	0.512176	0.922302	0.531738	0.640242	1.35292	0.612359	0.621959	0.505355	0.34388	1.10274
	±8-HDoHE	0.0114586	0.0022556	0.0310153	0.111084	0.045938	0.0389465	0.109116	0.0160675	0.134746	0.160941	0.152925	0.0814495	0.0214987	0.105265	0.043228	0.047897	0.0165494	0.0273843
	±9(10)-DiHOME	33.6113	15.8318	15.2448	22.7348	10.739	8.16414	5.25602	5.89262	8.30471	5.9159	10.3171	5.75258	8.65969	11.1165	7.19946	6.67206	2.94034	4.97793
	±9(10)-EpOME	6.81177	1.22868	1.43446	11.7877	1.51409	1.71436	1.0338	0.887078	1.40127	3.37848	5.57678	1.26625	1.06868	0.828975	1.0437	0.701236	1.74649	1.13698
	10-Nitrooleic Acid	0.689023	0.315213	0.186431	0.751565	0.221199	0.266299	0.223251	0.472061	0.153482	0.40976	0.552605	0.245244	0.166997	0.123831	0.119671	0.224396	0.152314	0.213243
	11-dehydro TXB2	N/A	N/A	N/A	N/A	N/A	N/A	N/A	N/A	N/A	N/A	N/A	N/A	N/A	N/A	N/A	N/A	N/A	N/A
	11S-HETE	3.40604	1.47718	2.22841	2.81311	3.33801	1.37322	6.40769	4.42101	2.48985	9.03512	9.09096	7.15242	4.45163	4.58482	4.34318	4.99226	5.96318	15.2645
	11β-13,14-dihydro-15-keto PGF2α	N/A	N/A	N/A	N/A	N/A	N/A	N/A	N/A	N/A	N/A	N/A	N/A	N/A	N/A	N/A	N/A	N/A	N/A
	11β-PGE2	N/A	N/A	N/A	N/A	N/A	N/A	N/A	N/A	N/A	N/A	N/A	N/A	N/A	N/A	N/A	N/A	N/A	N/A
	11β-PGF2α	N/A	N/A	N/A	N/A	N/A	N/A	N/A	N/A	N/A	N/A	N/A	N/A	N/A	N/A	N/A	N/A	N/A	N/A
	12-epi-6-trans-LTB4	N/A	N/A	N/A	N/A	N/A	N/A	N/A	N/A	N/A	N/A	N/A	N/A	N/A	N/A	N/A	N/A	N/A	N/A
	12-oxo LTB4	N/A	N/A	N/A	N/A	N/A	N/A	N/A	N/A	N/A	N/A	N/A	N/A	N/A	N/A	N/A	N/A	N/A	N/A
	12-oxoETE	1.05973	0.478159	0.772217	0.515888	0.519588	0.356916	0.709126	0.686668	0.444887	1.22049	0.588397	0.962997	0.836258	2.05102	0.779165	0.851605	1.04846	0.703665
	12S-HEPE	N/A	N/A	N/A	N/A	N/A	N/A	N/A	N/A	N/A	N/A	N/A	N/A	N/A	N/A	N/A	N/A	N/A	N/A
	12S-HETE	2.99424	2.29036	1.20994	1.48593	1.39112	1.06672	1.70637	2.35717	1.17992	4.12304	2.15844	1.6232	2.72521	2.47738	1.63239	1.74937	2.09778	2.30663
	12S-HHTrE	1.11981	0.307713	0.469014	0.908849	0.331308	0.177951	0.592376	0.432319	0.369831	0.5841	0.300184	0.394375	0.422937	0.716691	0.252556	0.501275	0.460951	0.995199
	13,14-dihydro PGF2α	N/A	N/A	N/A	N/A	N/A	N/A	N/A	N/A	N/A	N/A	N/A	N/A	N/A	N/A	N/A	N/A	N/A	N/A
	13,14-dihydro-15-keto PGD2	11.0577	2.96258	4.37057	4.16148	9.97928	3.88947	18.5938	8.39332	4.96964	8.27425	39.6433	21.5461	21.1102	8.28133	42.3198	19.8941	9.13672	115.233
	13,14-dihydro-15-keto PGF2α	0.585104	0.484128	0.432931	0.54636	0.536342	0.587774	1.44153	0.846346	0.247181	0.791404	3.56418	2.25122	1.74377	0.469749	1.49109	1.13795	1.04618	4.4403
	13-OxoODE	10.8416	3.5716	1.83513	3.32668	1.2235	1.40814	1.33167	2.93962	2.40268	4.94683	11.1845	2.81598	2.58189	3.81742	3.0155	1.41364	2.045	4.15244
	13S-HODE	364.594	123.281	26.3214	28.2688	17.6995	25.4681	34.3851	49.2351	24.8651	34.7381	187.641	16.1459	38.1553	16.0192	12.4574	14.8081	11.4019	73.9616
	13S-HOTrE	25.6114	11.5982	2.87207	4.12559	1.53403	2.20423	3.74148	4.31135	2.19126	3.45257	19.2007	1.65269	3.18381	1.04442	0.923768	1.65349	0.983165	3.35806
	13S-HOTrE(γ)	4.71822	2.48115	0.405839	0.40827	0.254389	0.698805	0.751148	1.82065	0.876397	1.06247	5.47645	0.321873	0.778105	0.439577	0.289211	0.348395	0.165944	2.2832
	14,15-LTC4	N/A	N/A	N/A	N/A	N/A	N/A	N/A	N/A	N/A	N/A	N/A	N/A	N/A	N/A	N/A	N/A	N/A	N/A
	14,15-LTD4	N/A	N/A	N/A	N/A	N/A	N/A	N/A	N/A	N/A	N/A	N/A	N/A	N/A	N/A	N/A	N/A	N/A	N/A
	14,15-LTE4	N/A	N/A	N/A	N/A	N/A	N/A	N/A	N/A	N/A	N/A	N/A	N/A	N/A	N/A	N/A	N/A	N/A	N/A
	14S-HDoHE	0.514171	0.358948	0.333092	0.472978	0.520362	0.280638	0.748421	0.785762	0.185163	0.732669	0.604288	0.36109	0.34444	0.619172	0.252473	0.301866	0.609294	0.537599
	15-deoxy-Δ12,14-PGD2	0.158894	0.0666072	0.0831869	0.143972	0.168837	0.0713281	0.277467	0.141607	0.13222	0.316179	0.391914	0.42249	0.12786	0.0743904	0.166068	0.174673	0.147476	0.811861
	15-deoxy-Δ12,14-PGJ2	N/A	N/A	N/A	N/A	N/A	N/A	N/A	N/A	N/A	0.0511512	0.124826	N/A	N/A	N/A	N/A	0.0576967	N/A	0.135391
	15-keto PGE2	0.199222	0.235561	N/A	N/A	0.688866	N/A	N/A	0.524053	1.56205	0.792929	1.91773	0.739361	0.471211	0.747079	0.516552	N/A	1.85785	2.56534
	15-keto PGF1α	N/A	N/A	N/A	N/A	N/A	N/A	N/A	N/A	N/A	N/A	N/A	N/A	N/A	N/A	N/A	N/A	N/A	N/A
	15-oxoEDE	1.96033	1.31291	1.01258	0.893265	0.996362	0.940872	0.937454	1.47876	0.848048	1.47615	1.69291	0.650735	0.73151	2.33989	1.17848	1.39124	0.730235	0.695343
	15-oxoETE	1.21518	0.590831	0.489309	0.525593	0.90043	0.574842	1.17575	1.44392	1.05109	3.92287	2.56211	1.60145	1.82043	3.32067	2.10155	1.4404	2.01079	1.03507
	15S-HEPE	21.8603	7.56329	1.47736	0.503394	0.846232	1.15209	1.4169	3.46164	1.16812	1.66918	9.55271	0.592617	2.64756	0.778153	0.455431	0.527997	N/A	3.48183
	15S-HETE	98.3497	43.2044	9.10616	5.02913	6.3974	8.47215	13.7462	17.0444	10.5269	13.4788	73.1393	4.95625	15.9063	6.38419	4.48953	6.24443	2.8368	37.5998
	15S-HETrE	12.7397	7.39724	1.16594	0.989676	0.889675	1.6819	2.63944	3.15937	1.82673	3.03003	16.1317	0.799187	3.12667	1.40427	0.57701	1.19309	0.567575	5.91364
	16S-HETE	N/A	N/A	N/A	N/A	N/A	N/A	N/A	N/A	N/A	N/A	N/A	N/A	N/A	N/A	N/A	N/A	N/A	N/A
	17R-HDoHE	11.7993	5.86093	1.03202	0.967731	1.2543	1.44966	3.82927	2.95645	2.47161	2.51938	14.7142	0.740637	1.54688	1.10701	0.427331	1.24587	0.459687	6.32397
	17S-HETE	N/A	N/A	N/A	N/A	N/A	N/A	N/A	N/A	N/A	N/A	N/A	N/A	N/A	N/A	N/A	N/A	N/A	N/A
	18-HEPE	0.212681	0.154725	0.0822791	N/A	0.0834575	0.0828584	0.0896188	N/A	0.138086	0.308242	0.223814	0.158406	0.277099	0.266693	0.120638	0.166744	0.0911666	0.125775
	19R-hydroxy PGE2	N/A	N/A	N/A	N/A	N/A	N/A	N/A	N/A	N/A	N/A	N/A	N/A	N/A	N/A	N/A	N/A	N/A	N/A
	19R-hydroxy PGF2α	N/A	N/A	N/A	N/A	N/A	N/A	N/A	N/A	N/A	N/A	N/A	N/A	N/A	N/A	N/A	N/A	N/A	N/A
	19S-HETE	2.81563	1.02494	0.739509	0.912232	0.452561	0.938933	0.980965	2.37091	0.879458	1.18738	1.33998	1.02914	3.39806	1.78383	2.24982	1.57997	0.734212	2.12891
	1a,1b-dihomo PGE2	0.155582	0.0811238	0.264791	0.0945841	0.509668	0.123805	0.575206	0.19713	0.67702	0.383061	0.54432	0.220411	0.461564	0.709021	0.336553	0.356337	0.905267	1.70591
	1a,1b-dihomo PGF2α	N/A	N/A	< 0	N/A	0.321674	N/A	0.533302	0.631347	0.339461	0.729709	0.847898	0.694289	0.525485	0.477431	0.543849	0.538296	0.902486	1.33742
	2,3-dinor TXB2	N/A	N/A	N/A	N/A	N/A	N/A	N/A	N/A	N/A	N/A	N/A	N/A	N/A	N/A	N/A	N/A	N/A	N/A
	2,3-dinor-11β-PGF2α	N/A	N/A	N/A	N/A	N/A	N/A	N/A	N/A	N/A	N/A	N/A	N/A	N/A	N/A	N/A	N/A	N/A	N/A
	2,3-dinor-8-iso-PGF2α	N/A	N/A	N/A	N/A	N/A	N/A	N/A	N/A	N/A	N/A	N/A	N/A	N/A	N/A	N/A	N/A	N/A	N/A
	20-carboxy LTB4	N/A	N/A	N/A	N/A	N/A	N/A	N/A	N/A	N/A	N/A	N/A	N/A	N/A	N/A	N/A	N/A	N/A	N/A
	20-COOH-AA	3.00144	1.10798	0.770198	1.31211	0.872715	1.20023	6.56076	36.4118	7.22609	17.2426	5.80474	12.1922	15.4906	6.4377	11.7547	8.47431	7.69129	16.7178
	20-HETE	19.8249	6.26239	2.61673	3.71877	3.53167	3.34294	8.68004	22.2558	4.97828	9.95017	13.4061	11.2663	22.8023	9.30302	20.3617	9.8923	5.42483	21.8928
	20-hydroxy LTB4	N/A	N/A	N/A	N/A	N/A	N/A	N/A	N/A	N/A	N/A	N/A	N/A	N/A	N/A	N/A	N/A	N/A	N/A
	4-HDoHE	N/A	N/A	N/A	N/A	N/A	N/A	N/A	N/A	N/A	N/A	N/A	N/A	N/A	N/A	N/A	N/A	N/A	N/A
	5-oxoETE	0.884513	0.61986	0.53806	0.696694	1.0224	0.418066	0.937798	1.28616	1.06631	3.75517	2.32972	1.51517	1.70004	3.11689	1.88417	1.42818	2.02566	1.19041
	5S,15S-DiHETE	N/A	N/A	N/A	0.145534	N/A	N/A	N/A	0.116416	N/A	N/A	0.314849	0.128086	0.17614	N/A	0.162249	0.361581	N/A	0.238125
	5S,6R-DiHETE	N/A	N/A	N/A	N/A	N/A	N/A	N/A	N/A	N/A	N/A	N/A	N/A	N/A	N/A	N/A	N/A	N/A	N/A
	5S-HEPE	0.513262	0.195906	0.13706	0.181695	0.141121	0.143518	0.093177	0.290908	0.182921	0.355506	0.26917	0.206151	0.384613	0.307834	0.198442	0.131642	0.132395	0.259478
	5S-HETE	4.6292	2.10927	1.93045	1.90947	2.47982	1.61522	3.18004	3.76372	2.05206	6.97611	4.09137	2.98923	3.61611	4.40502	2.76309	3.08582	3.49025	4.58254
	5S-HETrE	0.104435	0.0711026	0.0397934	0.0681838	0.0567461	0.0398766	0.122102	0.263425	0.209036	0.435855	0.236584	0.104213	0.173644	0.265847	0.131701	0.207162	0.112478	0.188722
	6-keto PGF1α	N/A	N/A	N/A	N/A	N/A	N/A	N/A	N/A	N/A	N/A	N/A	N/A	N/A	N/A	N/A	N/A	N/A	N/A
	6S-LXA4	N/A	N/A	N/A	N/A	N/A	N/A	N/A	N/A	N/A	N/A	N/A	N/A	N/A	N/A	N/A	N/A	N/A	N/A
	6-trans LTB4	N/A	N/A	N/A	N/A	N/A	N/A	N/A	N/A	N/A	N/A	N/A	N/A	N/A	N/A	N/A	N/A	N/A	N/A
	7-epi-MaR1	N/A	N/A	N/A	N/A	N/A	N/A	N/A	N/A	N/A	N/A	N/A	N/A	N/A	N/A	N/A	N/A	N/A	N/A
	7-HDoHE	0.0766937	0.0872984	0.0648206	0.186235	0.106586	0.121664	0.160969	0.120372	0.146981	0.279876	0.179296	0.152364	0.126451	0.139117	0.0877304	0.144262	0.106371	0.0710556
	8-iso PGF2α	N/A	N/A	N/A	N/A	N/A	N/A	N/A	N/A	N/A	N/A	N/A	N/A	N/A	N/A	N/A	N/A	N/A	N/A
	8-iso-15-keto PGF2β	2.67116	1.06202	2.22161	4.5768	2.7029	1.11343	4.35203	3.40194	2.75304	7.36411	10.9752	4.69816	2.27907	1.96521	4.13768	4.32387	2.80008	10.9902
	8S,15S-DiHETE	N/A	N/A	N/A	N/A	N/A	N/A	N/A	N/A	N/A	N/A	N/A	N/A	N/A	N/A	N/A	N/A	N/A	N/A
	8S-HETrE	0.617265	0.390316	0.391818	0.469822	0.397102	0.397165	0.689132	0.68256	0.605104	1.37887	1.07862	0.581382	0.785576	0.823206	0.634948	0.666587	0.80765	1.10523
	9-Nitrooleic Acid	0.190992	0.211707	0.169506	0.179784	0.151248	0.161549	0.136738	0.199232	0.123794	0.240719	0.179067	0.183375	0.155257	0.149991	0.255481	0.16119	0.153578	0.161937
	9-OxoODE	3.41236	1.77329	1.69296	3.14472	1.37503	1.12401	1.4013	2.9276	2.40139	6.64261	6.73915	2.68505	2.78955	5.82325	3.7323	2.01537	3.21867	3.20308
	9R-HETE	0.976376	0.750987	0.802595	1.06454	0.899395	0.599064	1.31043	1.02365	0.712684	2.41933	1.28927	1.06215	1.13114	1.4315	1.18252	1.15369	1.25762	1.20337
	9S-HODE	53.9949	18.6354	14.2957	27.0429	13.0585	9.59956	30.0239	19.5155	15.473	26.9379	60.36	25.6741	21.5292	18.9305	20.0184	14.2593	28.4719	71.3997
	9S-HOTrE	1.94593	0.717988	0.631698	1.36465	0.517953	0.397616	1.12285	0.680746	0.45818	0.804974	2.50803	0.624168	0.796525	0.570841	0.236043	0.399407	0.618049	0.62373
	ARA	9519.38	8365.41	9421.67	10316.9	8132.22	7688.27	10326.9	9566.54	10965.9	7497.7	10255.7	12232.6	10388.9	10687.7	10320	13284.3	9030.71	12747.5
	AT-RvD1	N/A	N/A	N/A	N/A	N/A	N/A	N/A	N/A	N/A	N/A	N/A	N/A	N/A	N/A	N/A	N/A	N/A	N/A
	DHA	579.355	655.825	639.117	939.739	634.819	646.599	1039.85	1013.05	1350.11	855.945	1202.09	894.517	725.641	915.148	563.978	1030.14	785.645	875.508
	DTA	1163.81	1743.65	1396.36	1683.59	1141.78	1220.67	2165.64	2403.99	885.274	2682.17	2871.93	2173.55	3082.93	1952.16	1542.77	2508.67	1916.2	2249.1
	EPA	889.153	631.467	500.451	711.848	420.705	445.499	427.52	914.819	415.558	624.857	676.816	502.227	1017.32	539.651	401.771	532.678	282.067	451.126
	LTB4	0.152214	0.0960671	0.126748	0.232277	0.148258	0.331822	0.347113	0.185936	0.173668	0.0888486	0.348386	0.191696	0.104618	0.0805331	0.0966115	0.122955	0.0955691	0.214624
	LTC4	1.96882	0.442666	0.189953	0.20609	0.245489	0.242021	0.65127	0.792309	0.333633	0.417839	0.941062	0.563854	1.45956	0.158911	1.19261	0.297414	0.668423	2.83495
	LTD4	N/A	N/A	N/A	N/A	N/A	N/A	N/A	N/A	N/A	N/A	N/A	N/A	N/A	N/A	N/A	N/A	N/A	N/A
	LTE4	N/A	N/A	N/A	N/A	N/A	N/A	N/A	N/A	N/A	N/A	N/A	N/A	N/A	N/A	N/A	N/A	N/A	N/A
	LXA4	0.934027	0.532898	0.425429	0.356402	0.861972	0.340274	2.69755	0.563384	1.08598	0.822778	1.76458	1.29911	1.46286	1.36874	2.33314	1.75314	2.51945	8.84477
	LXA5	N/A	N/A	N/A	N/A	N/A	N/A	N/A	N/A	N/A	N/A	N/A	N/A	N/A	N/A	N/A	N/A	N/A	N/A
	LXB4	N/A	N/A	N/A	N/A	N/A	N/A	N/A	N/A	N/A	N/A	N/A	N/A	N/A	N/A	N/A	N/A	N/A	N/A
	MaR2	N/A	N/A	N/A	N/A	N/A	N/A	N/A	N/A	N/A	N/A	N/A	N/A	N/A	N/A	N/A	N/A	N/A	N/A
	PD1	N/A	N/A	N/A	N/A	N/A	N/A	N/A	N/A	N/A	N/A	N/A	N/A	N/A	N/A	N/A	N/A	N/A	N/A
	PDX	N/A	N/A	N/A	N/A	N/A	N/A	N/A	N/A	N/A	N/A	N/A	N/A	N/A	N/A	N/A	N/A	N/A	N/A
	PGA2	N/A	N/A	N/A	N/A	N/A	N/A	N/A	N/A	N/A	N/A	N/A	N/A	N/A	N/A	N/A	N/A	N/A	N/A
	PGB2	N/A	N/A	N/A	N/A	N/A	N/A	N/A	N/A	N/A	N/A	N/A	N/A	N/A	N/A	N/A	N/A	N/A	N/A
	PGD1	1.16092	0.60995	0.666725	1.28477	1.0192	0.432956	1.65301	1.30427	1.1301	2.71914	4.31753	1.90689	1.07727	0.799459	1.74013	1.77651	1.27901	5.13664
	PGD2	10.697	4.3021	8.18322	18.9972	9.7847	4.0799	16.1734	11.047	10.7685	26.9711	38.8483	17.2693	8.36832	5.86636	13.7707	15.5594	10.6433	39.3678
	PGD3	N/A	N/A	N/A	N/A	N/A	N/A	N/A	N/A	N/A	N/A	N/A	N/A	N/A	N/A	N/A	N/A	N/A	N/A
	PGE1	0.0814647	0.0395654	0.061843	0.0693047	0.281228	0.0261998	0.174794	0.171187	0.310865	0.250854	0.195872	0.0688154	0.156556	0.364561	0.170661	0.125552	0.332032	0.318291
	PGE2	4.90457	2.79338	7.82607	3.60419	11.4951	3.60126	12.0124	5.43457	11.8329	9.73138	7.8106	4.74584	7.17134	13.1859	6.27749	9.02042	16.9756	25.7018
	PGE3	N/A	N/A	N/A	N/A	N/A	N/A	N/A	N/A	N/A	N/A	N/A	N/A	N/A	N/A	N/A	N/A	N/A	N/A
	PGF1α	N/A	N/A	N/A	N/A	N/A	N/A	0.1868	0.241901	N/A	0.456393	0.638099	0.337661	0.144054	N/A	N/A	0.156553	0.312743	0.346862
	PGF2α	0.575706	0.649968	0.859361	2.2083	1.15103	0.36613	2.75456	2.34028	0.726578	3.19586	3.70773	2.72854	1.02853	0.74573	0.837224	1.37752	2.96917	2.54757
	PGF3α	N/A	N/A	N/A	N/A	N/A	N/A	N/A	N/A	N/A	N/A	N/A	N/A	N/A	N/A	N/A	N/A	N/A	N/A
	PGJ2	0.678186	0.263265	0.329522	0.838426	0.538574	0.206924	0.755225	0.513498	0.399021	1.20993	1.91796	1.08801	0.336552	0.322414	0.562362	0.578246	0.245815	2.10735
	RvD1	N/A	N/A	N/A	N/A	N/A	N/A	N/A	N/A	N/A	N/A	N/A	N/A	N/A	N/A	N/A	N/A	N/A	N/A
	RvD2	N/A	N/A	N/A	N/A	N/A	N/A	N/A	N/A	N/A	N/A	N/A	N/A	N/A	N/A	N/A	N/A	N/A	N/A
	RvD3	N/A	N/A	N/A	N/A	N/A	N/A	N/A	N/A	N/A	N/A	N/A	N/A	N/A	N/A	N/A	N/A	N/A	N/A
	RvD4	N/A	N/A	N/A	N/A	N/A	N/A	N/A	N/A	N/A	N/A	N/A	N/A	N/A	N/A	N/A	N/A	N/A	N/A
	RvD5	N/A	N/A	N/A	N/A	N/A	N/A	N/A	N/A	N/A	N/A	N/A	N/A	N/A	N/A	N/A	N/A	N/A	N/A
	RvE1	N/A	N/A	N/A	N/A	N/A	N/A	N/A	N/A	N/A	N/A	N/A	N/A	N/A	N/A	N/A	N/A	N/A	N/A
	tetranor-12S-HETE	N/A	N/A	N/A	N/A	N/A	N/A	N/A	N/A	N/A	N/A	N/A	N/A	N/A	N/A	N/A	N/A	N/A	N/A
	TXB1	N/A	N/A	N/A	N/A	N/A	N/A	N/A	N/A	N/A	N/A	N/A	N/A	N/A	N/A	N/A	N/A	N/A	N/A
	TXB2	1.26072	1.06036	0.915462	1.37564	0.840936	0.340903	1.26181	1.08581	1.86612	1.0472	1.02724	0.878529	1.2578	1.39031	1.08937	1.26902	1.17263	2.68331
	TXB3	N/A	N/A	N/A	N/A	N/A	N/A	N/A	N/A	N/A	N/A	N/A	N/A	N/A	N/A	N/A	N/A	N/A	N/A
	Δ17-6-keto PGF1α	N/A	N/A	N/A	N/A	N/A	N/A	N/A	N/A	N/A	N/A	N/A	N/A	N/A	N/A	N/A	N/A	N/A	N/A
Note: Final Concentration is the instrumental Calculated Concentration multiplied by the Dilution Factor (Dil) in ng/mL. N/A indicates that no target metabolite was detected in the sample.
Sample Name		CON1	CON2	CON3	CON4	CON5	CON6	SAL1	SAL2	SAL3	SAL4	SAL5	SAL6	ABX1	ABX2	ABX3	ABX4	ABX5	ABX6
Mass (mg)		50.6	50.2	49.7	50.8	50.9	49.7	50.7	49.4	50.7	49.6	50.2	49.4	49.3	50.1	50.4	49.6	50.9	50.7
Final Volume (μL)		100	100	100	100	100	100	100	100	100	100	100	100	100	100	100	100	100	100
Final Concentration (ng/g)	±11(12)-EET	0.57538	0.462381	0.61976	0.821634	0.522247	0.47302	0.9761	0.881799	1.07068	1.55527	1.31161	0.974473	1.25856	0.690663	0.956617	0.807509	1.05195	0.844296
	±11,12-DiHETrE	1.17009	0.666262	0.413374	0.311286	0.872899	0.45331	1.24072	3.63637	1.17328	3.31555	1.57723	1.87994	4.00213	1.81257	1.86464	1.37856	0.88027	3.74005
	±11-HDoHE	N/A	N/A	N/A	N/A	N/A	N/A	N/A	N/A	N/A	N/A	N/A	N/A	N/A	N/A	N/A	N/A	N/A	N/A
	±11-HEPE	1.04111	0.617655	0.76005	0.823951	0.68731	0.368034	1.31857	1.02511	0.707281	1.7565	1.78112	1.41133	1.35055	1.21318	1.45475	0.470682	0.826266	3.36675
	±12(13)-DiHOME	89.5012	52.1278	51.5781	78.7802	31.5326	34.337	26.7448	29.9675	30.6663	30.9634	58.5615	34.1324	29.9235	37.638	37.0474	30.2582	19.9935	38.6668
	±12(13)-EpOME	9.19401	2.99587	1.64699	28.7139	3.26647	2.80905	1.7414	1.86351	1.53525	2.66603	14.107	2.22538	1.91602	1.24489	1.8428	0.981712	2.8419	1.70392
	±13-HDoHE	0.918025	0.318006	0.512147	0.832405	1.3497	0.330184	2.5091	1.1523	1.40288	1.90383	4.18645	1.74657	1.07408	1.56569	1.33705	1.39093	2.78947	5.58083
	±14(15)-EET	0.383699	0.264682	0.594918	0.754907	0.393619	0.295456	0.354489	0.480513	0.484155	0.794602	0.678196	0.578428	0.54864	0.487047	0.817683	0.55651	0.710189	0.505646
	±14(15)-EpETE	N/A	N/A	N/A	N/A	N/A	N/A	N/A	N/A	N/A	N/A	N/A	N/A	N/A	N/A	N/A	N/A	N/A	N/A
	±14,15-DiHETrE	3.13933	1.82553	2.30132	1.8767	2.15622	1.89337	2.93598	5.18177	2.69564	4.15653	3.26225	3.6666	5.56421	3.14654	4.33736	3.80621	2.11097	7.09561
	±16,17-EpDPE	N/A	N/A	N/A	N/A	N/A	N/A	N/A	N/A	N/A	N/A	N/A	N/A	N/A	N/A	N/A	N/A	N/A	N/A
	±17(18)-EpETE	N/A	N/A	N/A	N/A	N/A	N/A	N/A	N/A	N/A	N/A	N/A	N/A	N/A	N/A	N/A	N/A	N/A	N/A
	±18-HETE	0.553061	0.23005	0.184724	0.167092	0.115726	N/A	0.315	0.55859	N/A	0.337589	0.257325	0.199262	0.423646	0.19799	0.632863	0.213447	0.316314	0.621147
	±19(20)-DiHDPA	0.671264	0.855975	0.487636	1.03389	0.770477	0.499819	1.55478	2.44911	1.17148	2.31506	1.71532	1.34125	1.0065	0.988224	1.10094	1.56732	0.991542	1.53264
	±19,20-EpDPE	N/A	N/A	N/A	N/A	N/A	N/A	N/A	N/A	N/A	N/A	N/A	N/A	N/A	N/A	N/A	N/A	N/A	N/A
	±20-HDoHE	0.365895	0.475358	0.484315	0.398234	0.252429	0.378657	0.66379	0.407471	0.711664	0.859121	0.554465	0.315732	0.374354	0.638121	0.317383	0.384553	0.506572	0.467351
	±5,6-DiHETrE	0.333043	0.229208	0.048511	0.236673	0.334866	0.230868	0.941919	1.58974	0.92337	1.09804	0.867595	0.97637	1.39424	1.04389	0.833554	0.80142	0.694378	1.1086
	±5-iso PGF2α-VI	N/A	N/A	N/A	N/A	N/A	N/A	N/A	N/A	N/A	N/A	N/A	N/A	N/A	N/A	N/A	N/A	N/A	N/A
	±8(9)-EET	1.18004	0.886631	1.17132	2.05519	1.22333	0.671776	1.76433	2.65375	1.81966	2.81117	2.53772	2.04981	3.40781	1.54	2.21337	1.94981	1.37188	1.93476
	±8,9-DiHETrE	0.837033	0.396404	0.420176	0.970909	0.555857	0.378826	1.40597	2.82268	1.26276	2.32435	1.32405	1.62005	3.43033	1.52784	1.54256	1.27358	0.844498	2.71878
	±8-HDoHE	0.0283067	0.00561653	0.0780062	0.273337	0.112814	0.0979541	0.269025	0.0406565	0.332214	0.405596	0.380789	0.206097	0.0545099	0.262637	0.107212	0.120708	0.040642	0.0675156
	±9(10)-DiHOME	83.0319	39.4217	38.342	55.9419	26.3727	20.5335	12.9586	14.9105	20.4751	14.909	25.69	14.5561	21.9566	27.7358	17.8558	16.8147	7.22087	12.273
	±9(10)-EpOME	16.8275	3.05945	3.60779	29.0051	3.7183	4.31177	2.54882	2.24463	3.45481	8.51432	13.8864	3.20407	2.70963	2.0683	2.58855	1.76723	4.28902	2.80321
	10-Nitrooleic Acid	1.70213	0.784892	0.46889	1.84932	0.543219	0.669767	0.550421	1.19449	0.378407	1.03266	1.37601	0.620556	0.423421	0.308959	0.296803	0.565514	0.374053	0.525748
	11-dehydro TXB2	N/A	N/A	N/A	N/A	N/A	N/A	N/A	N/A	N/A	N/A	N/A	N/A	N/A	N/A	N/A	N/A	N/A	N/A
	11S-HETE	8.41413	3.67823	5.60464	6.92203	8.19747	3.45378	15.798	11.1868	6.13868	22.77	22.6369	18.0982	11.2871	11.4392	10.7718	12.5813	14.6443	37.6343
	11β-13,14-dihydro-15-keto PGF2α	N/A	N/A	N/A	N/A	N/A	N/A	N/A	N/A	N/A	N/A	N/A	N/A	N/A	N/A	N/A	N/A	N/A	N/A
	11β-PGE2	N/A	N/A	N/A	N/A	N/A	N/A	N/A	N/A	N/A	N/A	N/A	N/A	N/A	N/A	N/A	N/A	N/A	N/A
	11β-PGF2α	N/A	N/A	N/A	N/A	N/A	N/A	N/A	N/A	N/A	N/A	N/A	N/A	N/A	N/A	N/A	N/A	N/A	N/A
	12-epi-6-trans-LTB4	N/A	N/A	N/A	N/A	N/A	N/A	N/A	N/A	N/A	N/A	N/A	N/A	N/A	N/A	N/A	N/A	N/A	N/A
	12-oxo LTB4	N/A	N/A	N/A	N/A	N/A	N/A	N/A	N/A	N/A	N/A	N/A	N/A	N/A	N/A	N/A	N/A	N/A	N/A
	12-oxoETE	2.61791	1.19063	1.9422	1.26941	1.276	0.897676	1.74834	1.73752	1.09686	3.07582	1.46513	2.43673	2.12033	5.11731	1.93245	2.14618	2.57479	1.73488
	12S-HEPE	N/A	N/A	N/A	N/A	N/A	N/A	N/A	N/A	N/A	N/A	N/A	N/A	N/A	N/A	N/A	N/A	N/A	N/A
	12S-HETE	7.39683	5.70309	3.0431	3.65632	3.41632	2.68289	4.20703	5.96449	2.90907	10.3907	5.37461	4.10729	6.90977	6.18109	4.0486	4.40871	5.15172	5.68697
	12S-HHTrE	2.76633	0.766218	1.17961	2.23634	0.813626	0.447563	1.46049	1.09392	0.911811	1.47203	0.74747	0.997911	1.07235	1.78815	0.626379	1.26329	1.132	2.45365
	13,14-dihydro PGF2α	N/A	N/A	N/A	N/A	N/A	N/A	N/A	N/A	N/A	N/A	N/A	N/A	N/A	N/A	N/A	N/A	N/A	N/A
	13,14-dihydro-15-keto PGD2	27.3165	7.37694	10.9924	10.2399	24.5071	9.78237	45.8427	21.2382	12.2526	20.8524	98.7134	54.5196	53.5249	20.662	104.96	50.1362	22.4379	284.105
	13,14-dihydro-15-keto PGF2α	1.44541	1.2055	1.08886	1.34439	1.31715	1.4783	3.55407	2.14156	0.609421	1.99447	8.87494	5.6964	4.42132	1.17203	3.69813	2.86781	2.56919	10.9475
	13-OxoODE	26.7826	8.89342	4.61552	8.18572	3.00467	3.54161	3.2832	7.43832	5.92376	12.4668	27.8498	7.12546	6.54638	9.52449	7.47892	3.5626	5.0221	10.2378
	13S-HODE	900.678	306.973	66.2008	69.5592	43.4663	64.0545	84.7758	124.583	61.3046	87.5456	467.234	40.8551	96.7425	39.9682	30.8963	37.3188	28.0008	182.351
	13S-HOTrE	63.2693	28.8801	7.22351	10.1516	3.76728	5.54384	9.22455	10.9093	5.40251	8.70102	47.8105	4.18191	8.07255	2.60585	2.29109	4.16705	2.41445	8.27924
	13S-HOTrE(γ)	11.6557	6.17816	1.02072	1.0046	0.624727	1.75756	1.85194	4.60691	2.16074	2.67759	13.6366	0.814456	1.97288	1.09675	0.717289	0.878013	0.407523	5.6292
	14,15-LTC4	N/A	N/A	N/A	N/A	N/A	N/A	N/A	N/A	N/A	N/A	N/A	N/A	N/A	N/A	N/A	N/A	N/A	N/A
	14,15-LTD4	N/A	N/A	N/A	N/A	N/A	N/A	N/A	N/A	N/A	N/A	N/A	N/A	N/A	N/A	N/A	N/A	N/A	N/A
	14,15-LTE4	N/A	N/A	N/A	N/A	N/A	N/A	N/A	N/A	N/A	N/A	N/A	N/A	N/A	N/A	N/A	N/A	N/A	N/A
	14S-HDoHE	1.27018	0.893796	0.837757	1.16382	1.2779	0.705831	1.84522	1.98826	0.456515	1.84644	1.5047	0.913689	0.873326	1.54484	0.626174	0.76075	1.4963	1.32544
	15-deoxy-Δ12,14-PGD2	0.392524	0.165855	0.209223	0.354261	0.414629	0.179397	0.68409	0.358317	0.325987	0.796822	0.975881	1.06905	0.324189	0.185605	0.411874	0.440203	0.362171	2.00163
	15-deoxy-Δ12,14-PGJ2	N/A	N/A	N/A	N/A	N/A	N/A	N/A	N/A	N/A	0.128909	0.310821	N/A	N/A	N/A	N/A	0.145405	N/A	0.333804
	15-keto PGE2	0.492148	0.586557	N/A	N/A	1.69171	N/A	N/A	1.32605	3.8512	1.99831	4.77522	1.87085	1.19475	1.86397	1.28113	N/A	4.56249	6.32481
	15-keto PGF1α	N/A	N/A	N/A	N/A	N/A	N/A	N/A	N/A	N/A	N/A	N/A	N/A	N/A	N/A	N/A	N/A	N/A	N/A
	15-oxoEDE	4.84272	3.2692	2.54673	2.19799	2.44686	2.36638	2.31128	3.74181	2.09085	3.72014	4.21541	1.6466	1.85474	5.83805	2.92283	3.50614	1.79331	1.71436
	15-oxoETE	3.00193	1.47119	1.23066	1.29329	2.21127	1.44578	2.8988	3.65364	2.59145	9.88627	6.37975	4.05226	4.61569	8.28512	5.21218	3.63003	4.93809	2.55194
	15S-HEPE	54.0026	18.8329	3.7157	1.23867	2.07817	2.89761	3.49333	8.75922	2.87998	4.20661	23.7866	1.49954	6.71289	1.9415	1.12954	1.33064	N/A	8.58438
	15S-HETE	242.959	107.581	22.9028	12.3748	15.7107	21.3082	33.8911	43.1285	25.9538	33.9687	182.12	12.5411	40.3305	15.9286	11.1347	15.737	6.9666	92.7018
	15S-HETrE	31.4717	18.4194	2.93244	2.43523	2.18486	4.23014	6.5075	7.99435	4.50378	7.63616	40.1685	2.02223	7.92765	3.50367	1.43108	3.00677	1.39385	14.58
	16S-HETE	N/A	N/A	N/A	N/A	N/A	N/A	N/A	N/A	N/A	N/A	N/A	N/A	N/A	N/A	N/A	N/A	N/A	N/A
	17R-HDoHE	29.1484	14.594	2.59561	2.38123	3.08031	3.64602	9.44099	7.48091	6.09372	6.34924	36.639	1.87408	3.9221	2.76199	1.05985	3.13979	1.1289	15.5916
	17S-HETE	N/A	N/A	N/A	N/A	N/A	N/A	N/A	N/A	N/A	N/A	N/A	N/A	N/A	N/A	N/A	N/A	N/A	N/A
	18-HEPE	0.525398	0.38527	0.206939	N/A	0.204955	0.208396	0.220954	N/A	0.34045	0.776819	0.557305	0.400826	0.702584	0.665401	0.299201	0.420222	0.223886	0.310096
	19R-hydroxy PGE2	N/A	N/A	N/A	N/A	N/A	N/A	N/A	N/A	N/A	N/A	N/A	N/A	N/A	N/A	N/A	N/A	N/A	N/A
	19R-hydroxy PGF2α	N/A	N/A	N/A	N/A	N/A	N/A	N/A	N/A	N/A	N/A	N/A	N/A	N/A	N/A	N/A	N/A	N/A	N/A
	19S-HETE	6.9556	2.55215	1.85993	2.24467	1.1114	2.3615	2.41855	5.99926	2.16829	2.99239	3.33659	2.6041	8.61578	4.45068	5.57991	3.98179	1.80307	5.24878
	1a,1b-dihomo PGE2	0.384342	0.202002	0.665973	0.232737	1.25164	0.311381	1.41816	0.498811	1.66918	0.965374	1.35538	0.557719	1.17029	1.76901	0.834704	0.898026	2.22315	4.2059
	1a,1b-dihomo PGF2α	N/A	N/A	N/A	N/A	0.789967	N/A	1.31485	1.59754	0.836936	1.83899	2.1113	1.7568	1.33237	1.1912	1.34883	1.35659	2.21632	3.29738
	2,3-dinor TXB2	N/A	N/A	N/A	N/A	N/A	N/A	N/A	N/A	N/A	N/A	N/A	N/A	N/A	N/A	N/A	N/A	N/A	N/A
	2,3-dinor-11β-PGF2α	N/A	N/A	N/A	N/A	N/A	N/A	N/A	N/A	N/A	N/A	N/A	N/A	N/A	N/A	N/A	N/A	N/A	N/A
	2,3-dinor-8-iso-PGF2α	N/A	N/A	N/A	N/A	N/A	N/A	N/A	N/A	N/A	N/A	N/A	N/A	N/A	N/A	N/A	N/A	N/A	N/A
	20-carboxy LTB4	N/A	N/A	N/A	N/A	N/A	N/A	N/A	N/A	N/A	N/A	N/A	N/A	N/A	N/A	N/A	N/A	N/A	N/A
	20-COOH-AA	7.41462	2.75892	1.93712	3.22862	2.14321	3.0187	16.1754	92.135	17.8158	43.4542	14.454	30.8508	39.2764	16.0621	29.1536	21.3566	18.8882	41.2175
	20-HETE	48.9747	15.5936	6.58132	9.15052	8.67306	8.40779	21.4005	56.3153	12.2739	25.076	33.3817	28.5078	57.8152	23.2111	50.5003	24.9302	13.3223	53.9764
	20-hydroxy LTB4	N/A	N/A	N/A	N/A	N/A	N/A	N/A	N/A	N/A	N/A	N/A	N/A	N/A	N/A	N/A	N/A	N/A	N/A
	4-HDoHE	N/A	N/A	N/A	N/A	N/A	N/A	N/A	N/A	N/A	N/A	N/A	N/A	N/A	N/A	N/A	N/A	N/A	N/A
	5-oxoETE	2.18506	1.54348	1.35327	1.71431	2.5108	1.05147	2.31213	3.25444	2.62898	9.46362	5.80108	3.83393	4.31044	7.77667	4.67303	3.59924	4.97461	2.93493
	5S,15S-DiHETE	N/A	N/A	N/A	0.358105	N/A	N/A	N/A	0.294575	N/A	N/A	0.783985	0.324104	0.446601	N/A	0.402404	0.911241	N/A	0.587094
	5S,6R-DiHETE	N/A	N/A	N/A	N/A	N/A	N/A	N/A	N/A	N/A	N/A	N/A	N/A	N/A	N/A	N/A	N/A	N/A	N/A
	5S-HEPE	1.26794	0.487814	0.344718	0.447083	0.346565	0.36096	0.229726	0.736103	0.450989	0.895932	0.670245	0.521638	0.975186	0.768049	0.492169	0.331759	0.325136	0.63974
	5S-HETE	11.4358	5.25216	4.85525	4.6985	6.08992	4.06242	7.84033	9.52358	5.05932	17.5809	10.1877	7.56384	9.16863	10.9906	6.85289	7.77678	8.57133	11.2982
	5S-HETrE	0.257991	0.177048	0.100084	0.167775	0.139357	0.100293	0.301041	0.666561	0.515374	1.09842	0.589104	0.263697	0.440275	0.663292	0.326639	0.522081	0.276222	0.46529
	6-keto PGF1α	N/A	N/A	N/A	N/A	N/A	N/A	N/A	N/A	N/A	N/A	N/A	N/A	N/A	N/A	N/A	N/A	N/A	N/A
	6S-LXA4	N/A	N/A	N/A	N/A	N/A	N/A	N/A	N/A	N/A	N/A	N/A	N/A	N/A	N/A	N/A	N/A	N/A	N/A
	6-trans LTB4	N/A	N/A	N/A	N/A	N/A	N/A	N/A	N/A	N/A	N/A	N/A	N/A	N/A	N/A	N/A	N/A	N/A	N/A
	7-epi-MaR1	N/A	N/A	N/A	N/A	N/A	N/A	N/A	N/A	N/A	N/A	N/A	N/A	N/A	N/A	N/A	N/A	N/A	N/A
	7-HDoHE	0.189461	0.217376	0.16303	0.458255	0.261754	0.305997	0.396865	0.304585	0.362379	0.705332	0.446454	0.385537	0.320617	0.347098	0.217585	0.363563	0.261225	0.175186
	8-iso PGF2α	N/A	N/A	N/A	N/A	N/A	N/A	N/A	N/A	N/A	N/A	N/A	N/A	N/A	N/A	N/A	N/A	N/A	N/A
	8-iso-15-keto PGF2β	6.59873	2.64448	5.58755	11.2618	6.63777	2.80038	10.7298	8.60814	6.78758	18.5587	27.3288	11.8881	5.77857	4.90321	10.2621	10.8969	6.87643	27.0961
	8S,15S-DiHETE	N/A	N/A	N/A	N/A	N/A	N/A	N/A	N/A	N/A	N/A	N/A	N/A	N/A	N/A	N/A	N/A	N/A	N/A
	8S-HETrE	1.52486	0.971903	0.985458	1.15606	0.975201	0.998905	1.69904	1.72712	1.49187	3.47497	2.6858	1.47111	1.99183	2.05391	1.57477	1.67991	1.98342	2.72493
	9-Nitrooleic Acid	0.471817	0.52716	0.426324	0.442381	0.371434	0.406309	0.337125	0.50413	0.305212	0.606652	0.445884	0.464004	0.393655	0.37423	0.633633	0.406225	0.377157	0.399252
	9-OxoODE	8.42974	4.41557	4.25796	7.73799	3.37679	2.82698	3.45488	7.40789	5.92058	16.7405	16.7807	6.79415	7.0729	14.5291	9.25668	5.07905	7.9044	7.89715
	9R-HETE	2.412	1.86999	2.0186	2.61944	2.20873	1.5067	3.23085	2.59021	1.75711	6.09709	3.21034	2.68762	2.868	3.57161	2.93284	2.90749	3.08846	2.9669
	9S-HODE	133.387	46.4029	35.955	66.5426	32.0689	24.1438	74.0234	49.3814	38.1485	67.8878	150.299	64.9649	54.5872	47.2318	49.6487	35.9356	69.9213	176.035
	9S-HOTrE	4.80715	1.78782	1.58878	3.35789	1.27199	1.00004	2.76837	1.72254	1.12964	2.02866	6.2451	1.57937	2.01959	1.42425	0.585425	1.00657	1.5178	1.5378
	ARA	23516.3	20830.2	23696.4	25386.2	19971.1	19336.7	25460.7	24206.8	27036.1	18895.4	25537	30952.8	26341.1	26666	25595.3	33478.7	22177.6	31428.8
	AT-RvD1	N/A	N/A	N/A	N/A	N/A	N/A	N/A	N/A	N/A	N/A	N/A	N/A	N/A	N/A	N/A	N/A	N/A	N/A
	DHA	1431.21	1633.03	1607.44	2312.35	1558.98	1626.26	2563.74	2563.4	3328.68	2157.12	2993.26	2263.46	1839.86	2283.3	1398.76	2596.11	1929.38	2158.55
	DTA	2875.03	4341.76	3511.97	4142.7	2803.97	3070.09	5339.34	6082.96	2182.63	6759.51	7151.21	5499.87	7816.75	4870.67	3826.32	6322.26	4705.79	5545.11
	EPA	2196.53	1572.38	1258.68	1751.59	1033.17	1120.47	1054.04	2314.83	1024.55	1574.74	1685.3	1270.82	2579.4	1346.43	996.457	1342.43	692.7	1112.24
	LTB4	0.376024	0.239211	0.318783	0.571549	0.364092	0.834562	0.8558	0.470486	0.428177	0.223913	0.867496	0.48506	0.265259	0.200931	0.239612	0.309866	0.234698	0.529152
	LTC4	4.86368	1.10226	0.477749	0.507112	0.602871	0.608705	1.6057	2.00483	0.822567	1.05302	2.34328	1.42676	3.70071	0.396485	2.95786	0.74953	1.64151	6.98951
	LTD4	N/A	N/A	N/A	N/A	N/A	N/A	N/A	N/A	N/A	N/A	N/A	N/A	N/A	N/A	N/A	N/A	N/A	N/A
	LTE4	N/A	N/A	N/A	N/A	N/A	N/A	N/A	N/A	N/A	N/A	N/A	N/A	N/A	N/A	N/A	N/A	N/A	N/A
	LXA4	2.30738	1.32694	1.06999	0.876974	2.11683	0.855821	6.65077	1.42557	2.67747	2.07353	4.39387	3.28723	3.70908	3.41501	5.78656	4.4182	6.18724	21.8066
	LXA5	N/A	N/A	N/A	N/A	N/A	N/A	N/A	N/A	N/A	N/A	N/A	N/A	N/A	N/A	N/A	N/A	N/A	N/A
	LXB4	N/A	N/A	N/A	N/A	N/A	N/A	N/A	N/A	N/A	N/A	N/A	N/A	N/A	N/A	N/A	N/A	N/A	N/A
	MaR2	N/A	N/A	N/A	N/A	N/A	N/A	N/A	N/A	N/A	N/A	N/A	N/A	N/A	N/A	N/A	N/A	N/A	N/A
	PD1	N/A	N/A	N/A	N/A	N/A	N/A	N/A	N/A	N/A	N/A	N/A	N/A	N/A	N/A	N/A	N/A	N/A	N/A
	PDX	N/A	N/A	N/A	N/A	N/A	N/A	N/A	N/A	N/A	N/A	N/A	N/A	N/A	N/A	N/A	N/A	N/A	N/A
	PGA2	N/A	N/A	N/A	N/A	N/A	N/A	N/A	N/A	N/A	N/A	N/A	N/A	N/A	N/A	N/A	N/A	N/A	N/A
	PGB2	N/A	N/A	N/A	N/A	N/A	N/A	N/A	N/A	N/A	N/A	N/A	N/A	N/A	N/A	N/A	N/A	N/A	N/A
	PGD1	2.86788	1.5188	1.67687	3.16133	2.50295	1.08892	4.07546	3.30029	2.78625	6.85267	10.7508	4.82513	2.73141	1.99466	4.3158	4.47709	3.14098	12.6643
	PGD2	26.4254	10.7124	20.5815	46.7452	24.0292	10.2613	39.8751	27.9529	26.5495	67.9715	96.7337	43.6977	21.2178	14.6366	34.1536	39.2122	26.1377	97.0606
	PGD3	N/A	N/A	N/A	N/A	N/A	N/A	N/A	N/A	N/A	N/A	N/A	N/A	N/A	N/A	N/A	N/A	N/A	N/A
	PGE1	0.201247	0.0985193	0.155541	0.170533	0.690639	0.0658949	0.430952	0.433166	0.766433	0.632192	0.487729	0.174128	0.396946	0.909584	0.423266	0.316411	0.815402	0.784742
	PGE2	12.116	6.95563	19.6833	8.86858	28.2297	9.0575	29.6164	13.7514	29.1738	24.5246	19.4487	12.0087	18.1829	32.899	15.5692	22.7329	41.6886	63.3672
	PGE3	N/A	N/A	N/A	N/A	N/A	N/A	N/A	N/A	N/A	N/A	N/A	N/A	N/A	N/A	N/A	N/A	N/A	N/A
	PGF1α	N/A	N/A	N/A	N/A	N/A	N/A	0.460552	0.612098	N/A	1.15019	1.58889	0.854406	0.365248	N/A	N/A	0.394538	0.768032	0.855182
	PGF2α	1.4222	1.61845	2.16137	5.43381	2.82669	0.920851	6.79133	5.92176	1.79137	8.05408	9.23239	6.90419	2.60783	1.8606	2.07645	3.47157	7.29169	6.28099
	PGF3α	N/A	N/A	N/A	N/A	N/A	N/A	N/A	N/A	N/A	N/A	N/A	N/A	N/A	N/A	N/A	N/A	N/A	N/A
	PGJ2	1.67536	0.655539	0.828779	2.06306	1.32263	0.520433	1.86199	1.29934	0.983781	3.04922	4.77578	2.75306	0.853327	0.804427	1.39475	1.45727	0.603672	5.19565
	RvD1	N/A	N/A	N/A	N/A	N/A	N/A	N/A	N/A	N/A	N/A	N/A	N/A	N/A	N/A	N/A	N/A	N/A	N/A
	RvD2	N/A	N/A	N/A	N/A	N/A	N/A	N/A	N/A	N/A	N/A	N/A	N/A	N/A	N/A	N/A	N/A	N/A	N/A
	RvD3	N/A	N/A	N/A	N/A	N/A	N/A	N/A	N/A	N/A	N/A	N/A	N/A	N/A	N/A	N/A	N/A	N/A	N/A
	RvD4	N/A	N/A	N/A	N/A	N/A	N/A	N/A	N/A	N/A	N/A	N/A	N/A	N/A	N/A	N/A	N/A	N/A	N/A
	RvD5	N/A	N/A	N/A	N/A	N/A	N/A	N/A	N/A	N/A	N/A	N/A	N/A	N/A	N/A	N/A	N/A	N/A	N/A
	RvE1	N/A	N/A	N/A	N/A	N/A	N/A	N/A	N/A	N/A	N/A	N/A	N/A	N/A	N/A	N/A	N/A	N/A	N/A
	tetranor-12S-HETE	N/A	N/A	N/A	N/A	N/A	N/A	N/A	N/A	N/A	N/A	N/A	N/A	N/A	N/A	N/A	N/A	N/A	N/A
	TXB1	N/A	N/A	N/A	N/A	N/A	N/A	N/A	N/A	N/A	N/A	N/A	N/A	N/A	N/A	N/A	N/A	N/A	N/A
	TXB2	3.11443	2.64035	2.30247	3.38494	2.06517	0.857403	3.11097	2.74749	4.60088	2.63912	2.55787	2.223	3.18915	3.46883	2.70181	3.19815	2.87975	6.61566
	TXB3	N/A	N/A	N/A	N/A	N/A	N/A	N/A	N/A	N/A	N/A	N/A	N/A	N/A	N/A	N/A	N/A	N/A	N/A
	Δ17-6-keto PGF1α	N/A	N/A	N/A	N/A	N/A	N/A	N/A	N/A	N/A	N/A	N/A	N/A	N/A	N/A	N/A	N/A	N/A	N/A
Note: The concentration of the target metabolite in the sample (Metabolite Concentration) is equal to the final measured concentration of the sample, cF, multiplied by the final volume of the sample, VF (Final Volume, μL), and the concentration factor of the sample during pre-treatment, CF, divided by the weight of the sample, m (mass, mg), in ng/g. N/A indicates that no target metabolite was det…
