# Supplementary material for: Effects of Salmonella Typhimurium infection on intestinal flora and intestinal tissue arachidonic acid metabolism in Wenchang chickens
Source: Front Microbiol. 2025 Jan 24;16:1514115. doi: 10.3389/fmicb.2025.1514115 (PMC11803450; doi:10.3389/fmicb.2025.1514115)
Supplement: Supplementary file 1 [file Data_Sheet_1.zip › Supplementary File(s)/Supplementary Tables/Table S9-Information on the 71 retained metabolites.xlsx]

## Sheet: file explanation
Table header name	Descriptions
id	Unique data number for the substance in this qualitative analysis
compound name	Name of the substance obtained by qualitative matching analysis by mass spectrometry
CON1	Absolute quantitative value of CON1 samples
CON2	Absolute quantitative value of CON2 samples
CON3	Absolute quantitative value of CON3 samples
CON4	Absolute quantitative value of CON4 samples
CON5	Absolute quantitative value of CON5 samples
CON6	Absolute quantitative value of CON6 samples
Mean CON	Mean absolute quantitative values of repeated experiments for CON group samples
SAL1	Absolute quantitative value of SAL1 samples
SAL2	Absolute quantitative value of SAL2 samples
SAL3	Absolute quantitative value of SAL3 samples
SAL4	Absolute quantitative value of SAL4 samples
SAL5	Absolute quantitative value of SAL5 samples
SAL6	Absolute quantitative value of SAL6 samples
Mean SAL	Mean absolute quantitative values of repeated experiments for SAL group samples
ABX1	Absolute quantitative value of ABX1 samples
ABX2	Absolute quantitative value of ABX2 samples
ABX3	Absolute quantitative value of ABX3 samples
ABX4	Absolute quantitative value of ABX4 samples
ABX5	Absolute quantitative value of ABX5 samples
ABX6	Absolute quantitative value of ABX6 samples
Mean ABX	Mean absolute quantitative values of repeated experiments for ABX group samples
Mean	Information on the 71 retained metabolites in the groups

## Sheet: Mean
id	compound name	Cpd Name	Class	Class of substances	CAS	Formula	M.W.	CON1	CON2	CON3	CON4	CON5	CON6	Mean CON	SAL1	SAL2	SAL3	SAL4	SAL5	SAL6	Mean SAL	ABX1	ABX2	ABX3	ABX4	ABX5	ABX6	Mean ABX
1	±11(12)-EET	(±)11,(12)-epoxy-5Z,8Z,14Z-eicosatrienoic acid	ARA	Arachidonic acid	123931-40-8	C20H32O3	320.5	0.57538	0.462381	0.61976	0.821634	0.522247	0.47302	0.57907	0.9761	0.881799	1.07068	1.55527	1.31161	0.974473	1.12832	1.25856	0.690663	0.956617	0.807509	1.05195	0.844296	0.934932
2	±11,12-DiHETrE	(±)11,12-dihydroxy-5Z,8Z,14Z-eicosatrienoic acid	ARA	Arachidonic acid	/	C20H34O4	338.5	1.17009	0.666262	0.413374	0.311286	0.872899	0.45331	0.64787	1.24072	3.63637	1.17328	3.31555	1.57723	1.87994	2.13718	4.00213	1.81257	1.86464	1.37856	0.88027	3.74005	2.2797
4	±11-HEPE	(±)-11-hydroxy-5Z,8Z,12E,14Z,17Z-eicosapentaenoic acid	EPA	Eicosapntemacnioc acid	99217-78-4	C20H30O3	318.5	1.04111	0.617655	0.76005	0.823951	0.68731	0.368034	0.716352	1.31857	1.02511	0.707281	1.7565	1.78112	1.41133	1.33332	1.35055	1.21318	1.45475	0.470682	0.826266	3.36675	1.44703
5	±12(13)-DiHOME	(±)12,13-dihydroxy-9Z-octadecenoic acid	LA	Linoleic acid	263399-35-5	C18H34O4	314.5	89.5012	52.1278	51.5781	78.7802	31.5326	34.337	56.3095	26.7448	29.9675	30.6663	30.9634	58.5615	34.1324	35.1726	29.9235	37.638	37.0474	30.2582	19.9935	38.6668	32.2546
6	±12(13)-EpOME	(±)12(13)epoxy-9Z-octadecenoic acid	LA	Linoleic acid	/	C18H32O3	296.5	9.19401	2.99587	1.64699	28.7139	3.26647	2.80905	8.10438	1.7414	1.86351	1.53525	2.66603	14.107	2.22538	4.02309	1.91602	1.24489	1.8428	0.981712	2.8419	1.70392	1.75521
7	±13-HDoHE	(±)13-hydroxy-4Z,7Z,10Z,14E,16Z,19Z-docosahexaenoic acid	DHA	Docosahexaenoic acid	90780-53-3	C22H32O3	344.5	0.918025	0.318006	0.512147	0.832405	1.3497	0.330184	0.710077	2.5091	1.1523	1.40288	1.90383	4.18645	1.74657	2.15019	1.07408	1.56569	1.33705	1.39093	2.78947	5.58083	2.28968
8	±14(15)-EET	(±)14(15)-epoxy-5Z,8Z,11Z-eicosatrienoic acid	ARA	Arachidonic acid	81276-03-1	C20H32O3	320.5	0.383699	0.264682	0.594918	0.754907	0.393619	0.295456	0.44788	0.354489	0.480513	0.484155	0.794602	0.678196	0.578428	0.56173	0.54864	0.487047	0.817683	0.55651	0.710189	0.505646	0.604286
10	±14,15-DiHETrE	(±)14,15-dihydroxy-5Z,8Z,11Z-eicosatrienoic acid	ARA	Arachidonic acid	/	C20H34O4	338.5	3.13933	1.82553	2.30132	1.8767	2.15622	1.89337	2.19875	2.93598	5.18177	2.69564	4.15653	3.26225	3.6666	3.64979	5.56421	3.14654	4.33736	3.80621	2.11097	7.09561	4.34348
13	±18-HETE	(±)18-hydroxy-5Z,8Z,11Z,14Z-eicosatetraenoic acid	ARA	Arachidonic acid	133268-58-3	C20H32O3	320.5	0.553061	0.23005	0.184724	0.167092	0.115726	0.00280827	0.20891	0.315	0.55859	0.00280827	0.337589	0.257325	0.199262	0.278429	0.423646	0.19799	0.632863	0.213447	0.316314	0.621147	0.400901
14	±19(20)-DiHDPA	(±)19,20-dihydroxy-4Z,7Z,10Z,13Z,16Z-docosapentaenoic acid	DHA	Docosahexaenoic acid	/	C22H34O4	362.5	0.671264	0.855975	0.487636	1.03389	0.770477	0.499819	0.719844	1.55478	2.44911	1.17148	2.31506	1.71532	1.34125	1.75783	1.0065	0.988224	1.10094	1.56732	0.991542	1.53264	1.19786
16	±20-HDoHE	(±)20-hydroxy-4Z,7Z,10Z,13Z,16Z,18E-docosahexaenoic acid	DHA	Docosahexaenoic acid	90906-41-5	C22H32O3	344.5	0.365895	0.475358	0.484315	0.398234	0.252429	0.378657	0.392481	0.66379	0.407471	0.711664	0.859121	0.554465	0.315732	0.585374	0.374354	0.638121	0.317383	0.384553	0.506572	0.467351	0.448056
17	±5,6-DiHETrE	(±)5,6-dihydroxy-8Z,11Z,14Z-eicosatrienoic acid	ARA	Arachidonic acid	213382-49-1	C20H34O4	338.5	0.333043	0.229208	0.048511	0.236673	0.334866	0.230868	0.235528	0.941919	1.58974	0.92337	1.09804	0.867595	0.97637	1.06617	1.39424	1.04389	0.833554	0.80142	0.694378	1.1086	0.979348
19	±8(9)-EET	(±)8,9-epoxy-5Z,11Z,14Z-eicosatrienoic acid	ARA	Arachidonic acid	/	C20H32O3	320.5	1.18004	0.886631	1.17132	2.05519	1.22333	0.671776	1.19805	1.76433	2.65375	1.81966	2.81117	2.53772	2.04981	2.27274	3.40781	1.54	2.21337	1.94981	1.37188	1.93476	2.06961
20	±8,9-DiHETrE	(±)8,9-dihydroxy-5Z,11Z,14Z-eicosatrienoic acid	ARA	Arachidonic acid	192461-96-4	C20H34O4	338.5	0.837033	0.396404	0.420176	0.970909	0.555857	0.378826	0.593201	1.40597	2.82268	1.26276	2.32435	1.32405	1.62005	1.79331	3.43033	1.52784	1.54256	1.27358	0.844498	2.71878	1.8896
21	±8-HDoHE	(±)8-hydroxy-4Z,6E,10Z,13Z,16Z,19Z-docosahexaenoic acid	DHA	Docosahexaenoic acid	90780-54-4	C22H32O3	344.5	0.0283067	0.00561653	0.0780062	0.273337	0.112814	0.0979541	0.0993392	0.269025	0.0406565	0.332214	0.405596	0.380789	0.206097	0.272396	0.0545099	0.262637	0.107212	0.120708	0.040642	0.0675156	0.108871
22	±9(10)-DiHOME	(±)9,10-dihydroxy-12Z-octadecenoic acid	LA	Linoleic acid	263399-34-4	C18H34O4	314.5	83.0319	39.4217	38.342	55.9419	26.3727	20.5335	43.9406	12.9586	14.9105	20.4751	14.909	25.69	14.5561	17.2499	21.9566	27.7358	17.8558	16.8147	7.22087	12.273	17.3095
23	±9(10)-EpOME	(±)9,10-epoxy-12Z-octadecenoic acid	LA	Linoleic acid	65167-83-1	C18H32O3	296.5	16.8275	3.05945	3.60779	29.0051	3.7183	4.31177	10.0883	2.54882	2.24463	3.45481	8.51432	13.8864	3.20407	5.64218	2.70963	2.0683	2.58855	1.76723	4.28902	2.80321	2.70432
24	10-Nitrooleic Acid	10-nitro-9E-octadecenoic acid			875685-46-4	C18H33NO4	327.5	1.70213	0.784892	0.46889	1.84932	0.543219	0.669767	1.00304	0.550421	1.19449	0.378407	1.03266	1.37601	0.620556	0.858757	0.423421	0.308959	0.296803	0.565514	0.374053	0.525748	0.41575
26	11S-HETE	11S-hydroxy-5Z,8Z,12E,14Z-eicosatetraenoic acid	ARA	Arachidonic acid	54886-50-9	C20H32O3	320.5	8.41413	3.67823	5.60464	6.92203	8.19747	3.45378	6.04504	15.798	11.1868	6.13868	22.77	22.6369	18.0982	16.1048	11.2871	11.4392	10.7718	12.5813	14.6443	37.6343	16.393
32	12-oxoETE	12-oxo-5Z,8Z,10E,14Z-eicosatetraenoic acid	ARA	Arachidonic acid	108437-64-5	C20H30O3	318.5	2.61791	1.19063	1.9422	1.26941	1.276	0.897676	1.5323	1.74834	1.73752	1.09686	3.07582	1.46513	2.43673	1.92673	2.12033	5.11731	1.93245	2.14618	2.57479	1.73488	2.60432
34	12S-HETE	12S-hydroxy-5Z,8Z,10E,14Z-eicosatetraenoic acid	ARA	Arachidonic acid	54397-83-0	C20H32O3	320.5	7.39683	5.70309	3.0431	3.65632	3.41632	2.68289	4.31643	4.20703	5.96449	2.90907	10.3907	5.37461	4.10729	5.4922	6.90977	6.18109	4.0486	4.40871	5.15172	5.68697	5.39781
35	12S-HHTrE	12S-hydroxy-5Z,8E,10E-heptadecatrienoic acid	ARA	Arachidonic acid	54397-84-1	C17H28O3	280.4	2.76633	0.766218	1.17961	2.23634	0.813626	0.447563	1.36828	1.46049	1.09392	0.911811	1.47203	0.74747	0.997911	1.11394	1.07235	1.78815	0.626379	1.26329	1.132	2.45365	1.3893
37	13,14-dihydro-15-keto PGD2	9α-hydroxy-11,15-dioxo-prost-5Z-en-1-oic acid	ARA	Arachidonic acid	59894-07-4	C20H32O5	352.5	27.3165	7.37694	10.9924	10.2399	24.5071	9.78237	15.0359	45.8427	21.2382	12.2526	20.8524	98.7134	54.5196	42.2365	53.5249	20.662	104.96	50.1362	22.4379	284.105	89.3044
38	13,14-dihydro-15-keto PGF2α	9α,11α-dihydroxy-15-oxo-prost-5Z-en-1-oic acid	ARA	Arachidonic acid	27376-76-7	C20H34O5	354.48	1.44541	1.2055	1.08886	1.34439	1.31715	1.4783	1.31327	3.55407	2.14156	0.609421	1.99447	8.87494	5.6964	3.81181	4.42132	1.17203	3.69813	2.86781	2.56919	10.9475	4.27933
39	13-OxoODE	13-oxo-9Z,11E-octadecadienoic acid	LA	Linoleic acid	54739-30-9	C18H30O3	294.4	26.7826	8.89342	4.61552	8.18572	3.00467	3.54161	9.17059	3.2832	7.43832	5.92376	12.4668	27.8498	7.12546	10.6812	6.54638	9.52449	7.47892	3.5626	5.0221	10.2378	7.06204
40	13S-HODE	13S-hydroxy-9Z,11E-octadecadienoic acid	LA	Linoleic acid	29623-28-7	C18H32O3	296.5	900.678	306.973	66.2008	69.5592	43.4663	64.0545	241.822	84.7758	124.583	61.3046	87.5456	467.234	40.8551	144.383	96.7425	39.9682	30.8963	37.3188	28.0008	182.351	69.2129
41	13S-HOTrE	13S-hydroxy-9Z,11E,15Z-octadecatrienoic acid	ALA	α-Linolenic acid	87984-82-5	C18H30O3	294.4	63.2693	28.8801	7.22351	10.1516	3.76728	5.54384	19.8059	9.22455	10.9093	5.40251	8.70102	47.8105	4.18191	14.3716	8.07255	2.60585	2.29109	4.16705	2.41445	8.27924	4.63837
42	13S-HOTrE(γ)	13S-hydroxy-6Z,9Z,11E-octadecatrienoic acid	GLA	Gamma linolenic acid	74784-20-6	C18H30O3	294.4	11.6557	6.17816	1.02072	1.0046	0.624727	1.75756	3.70691	1.85194	4.60691	2.16074	2.67759	13.6366	0.814456	4.29137	1.97288	1.09675	0.717289	0.878013	0.407523	5.6292	1.78361
46	14S-HDoHE	14S-hydroxy-4Z,7Z,10Z,12E,16Z,19Z-docosahexaenoic acid	DHA	Docosahexaenoic acid	119433-37-3	C22H32O3	344.5	1.27018	0.893796	0.837757	1.16382	1.2779	0.705831	1.02488	1.84522	1.98826	0.456515	1.84644	1.5047	0.913689	1.42581	0.873326	1.54484	0.626174	0.76075	1.4963	1.32544	1.10447
47	15-deoxy-Δ12,14-PGD2	9α-hydroxy-11-oxo-prosta-5Z,12E,14E-trien-1-oic acid	ARA	Arachidonic acid	85235-11-6	C20H30O4	334.4	0.392524	0.165855	0.209223	0.354261	0.414629	0.179397	0.285981	0.68409	0.358317	0.325987	0.796822	0.975881	1.06905	0.701691	0.324189	0.185605	0.411874	0.440203	0.362171	2.00163	0.620945
49	15-keto PGE2	9,15-dioxo-11α-hydroxy-prosta-5Z,13E-dien-1-oic acid	ARA	Arachidonic acid	26441-05-4	C20H30O5	350.5	0.492148	0.586557	0.00280827	0.00280827	1.69171	0.00280827	0.463141	0.00280827	1.32605	3.8512	1.99831	4.77522	1.87085	2.30407	1.19475	1.86397	1.28113	0.00280827	4.56249	6.32481	2.53833
51	15-oxoEDE	15-oxo-11Z,13E-eicosadienoic acid			105835-44-7	C20H34O3	322.5	4.84272	3.2692	2.54673	2.19799	2.44686	2.36638	2.94498	2.31128	3.74181	2.09085	3.72014	4.21541	1.6466	2.95435	1.85474	5.83805	2.92283	3.50614	1.79331	1.71436	2.93824
52	15-oxoETE	15-oxo-5Z,8Z,11Z,13E-eicosatetraenoic acid	ARA	Arachidonic acid	81416-72-0	C20H30O3	318.5	3.00193	1.47119	1.23066	1.29329	2.21127	1.44578	1.77569	2.8988	3.65364	2.59145	9.88627	6.37975	4.05226	4.91036	4.61569	8.28512	5.21218	3.63003	4.93809	2.55194	4.87217
53	15S-HEPE	15S-hydroxy-5Z,8Z,11Z,13E,17Z-eicosapentaenoic acid	EPA	Eicosapntemacnioc acid	86282-92-0	C20H30O3	318.5	54.0026	18.8329	3.7157	1.23867	2.07817	2.89761	13.7943	3.49333	8.75922	2.87998	4.20661	23.7866	1.49954	7.43755	6.71289	1.9415	1.12954	1.33064	0.00280827	8.58438	3.28363
54	15S-HETE	15S-hydroxy-5Z,8Z,11Z,13E-eicosatetraenoic acid	ARA	Arachidonic acid	54845-95-3	C20H32O3	320.5	242.959	107.581	22.9028	12.3748	15.7107	21.3082	70.4726	33.8911	43.1285	25.9538	33.9687	182.12	12.5411	55.2672	40.3305	15.9286	11.1347	15.737	6.9666	92.7018	30.4665
55	15S-HETrE	15S-hydroxy-8Z,11Z,13E-eicosatrienoic acid	DGLA	Dihomo-γ- linolenic acid	92693-02-2	C20H34O3	322.5	31.4717	18.4194	2.93244	2.43523	2.18486	4.23014	10.279	6.5075	7.99435	4.50378	7.63616	40.1685	2.02223	11.4721	7.92765	3.50367	1.43108	3.00677	1.39385	14.58	5.30717
57	17R-HDoHE	17R-hydroxy-4Z,7Z,10Z,13Z,15E,19Z-docosahexaenoic acid	DHA	Docosahexaenoic acid	155976-53-7	C22H32O3	344.5	29.1484	14.594	2.59561	2.38123	3.08031	3.64602	9.24092	9.44099	7.48091	6.09372	6.34924	36.639	1.87408	11.313	3.9221	2.76199	1.05985	3.13979	1.1289	15.5916	4.60071
59	18-HEPE	(±)-18-hydroxy-5Z,8Z,11Z,14Z,16E-eicosapentaenoic acid	EPA	Eicosapntemacnioc acid	141110-17-0	C20H30O3	318.5	0.525398	0.38527	0.206939	0.00280827	0.204955	0.208396	0.255628	0.220954	0.00280827	0.34045	0.776819	0.557305	0.400826	0.383194	0.702584	0.665401	0.299201	0.420222	0.223886	0.310096	0.436898
62	19S-HETE	19S-hydroxy-5Z,8Z,11Z,14Z-eicosatetraenoic acid	ARA	Arachidonic acid	115461-40-0	C20H32O3	320.5	6.9556	2.55215	1.85993	2.24467	1.1114	2.3615	2.84754	2.41855	5.99926	2.16829	2.99239	3.33659	2.6041	3.2532	8.61578	4.45068	5.57991	3.98179	1.80307	5.24878	4.94667
63	1a,1b-dihomo PGE2	9-oxo-11α,15S-dihydroxy-1a,1b-dihomo-prosta-5Z,13E-dien-1-oic acid	ARA	Arachidonic acid	26198-80-1	C22H36O5	380.5	0.384342	0.202002	0.665973	0.232737	1.25164	0.311381	0.508013	1.41816	0.498811	1.66918	0.965374	1.35538	0.557719	1.07744	1.17029	1.76901	0.834704	0.898026	2.22315	4.2059	1.85018
64	1a,1b-dihomo PGF2α	9α,11α,15S-trihydroxy-1a,1b-dihomo-prosta-5Z,13E-dien-1-oic acid	ARA	Arachidonic acid	57944-39-5	C22H38O5	382.5	0.00280827	0.00280827	0.00280827	0.00280827	0.789967	0.00280827	0.134001	1.31485	1.59754	0.836936	1.83899	2.1113	1.7568	1.57607	1.33237	1.1912	1.34883	1.35659	2.21632	3.29738	1.79045
69	20-COOH-AA	5Z,8Z,11Z,14Z-eicosatetraenedioic acid	ARA	Arachidonic acid	79551-84-1	C20H30O4	334.4	7.41462	2.75892	1.93712	3.22862	2.14321	3.0187	3.41687	16.1754	92.135	17.8158	43.4542	14.454	30.8508	35.8142	39.2764	16.0621	29.1536	21.3566	18.8882	41.2175	27.6591
70	20-HETE	20-hydroxy-5Z,8Z,11Z,14Z-eicosatetraenoic acid	ARA	Arachidonic acid	79551-86-3	C20H32O3	320.5	48.9747	15.5936	6.58132	9.15052	8.67306	8.40779	16.2302	21.4005	56.3153	12.2739	25.076	33.3817	28.5078	29.4925	57.8152	23.2111	50.5003	24.9302	13.3223	53.9764	37.2926
73	5-oxoETE	5-oxo-6E,8Z,11Z,14Z-eicosatetraenoic acid	ARA	Arachidonic acid	106154-18-1	C20H30O3	318.5	2.18506	1.54348	1.35327	1.71431	2.5108	1.05147	1.7264	2.31213	3.25444	2.62898	9.46362	5.80108	3.83393	4.54903	4.31044	7.77667	4.67303	3.59924	4.97461	2.93493	4.71149
74	5S,15S-DiHETE	5S,15S-dihydroxy-6E,8Z,10Z,13E-eicosatetraenoic acid	ARA	Arachidonic acid	82200-87-1	C20H32O4	336.5	0.00280827	0.00280827	0.00280827	0.358105	0.00280827	0.00280827	0.0620243	0.00280827	0.294575	0.00280827	0.00280827	0.783985	0.324104	0.235182	0.446601	0.00280827	0.402404	0.911241	0.00280827	0.587094	0.39216
76	5S-HEPE	5S-hydroxy-6E,8Z,11Z,14Z,17Z-eicosapentaenoic acid	EPA	Eicosapntemacnioc acid	92008-51-0	C20H30O3	318.5	1.26794	0.487814	0.344718	0.447083	0.346565	0.36096	0.542513	0.229726	0.736103	0.450989	0.895932	0.670245	0.521638	0.584105	0.975186	0.768049	0.492169	0.331759	0.325136	0.63974	0.588673
77	5S-HETE	5S-hydroxy-6E,8Z,11Z,14Z-eicosatetraenoic acid	ARA	Arachidonic acid	70608-72-9	C20H32O3	320.5	11.4358	5.25216	4.85525	4.6985	6.08992	4.06242	6.06567	7.84033	9.52358	5.05932	17.5809	10.1877	7.56384	9.62594	9.16863	10.9906	6.85289	7.77678	8.57133	11.2982	9.10973
78	5S-HETrE	5S-hydroxy-6E,8Z,11Z-eicosatrienoic acid	MA		195061-94-0	C20H34O3	322.5	0.257991	0.177048	0.100084	0.167775	0.139357	0.100293	0.157091	0.301041	0.666561	0.515374	1.09842	0.589104	0.263697	0.572367	0.440275	0.663292	0.326639	0.522081	0.276222	0.46529	0.448967
83	7-HDoHE	(±)7-hydroxy-4Z,8E,10Z,13Z,16Z,19Z-docosahexaenoic acid	DHA	Docosahexaenoic acid	90780-55-5	C22H32O3	344.49	0.189461	0.217376	0.16303	0.458255	0.261754	0.305997	0.265979	0.396865	0.304585	0.362379	0.705332	0.446454	0.385537	0.433525	0.320617	0.347098	0.217585	0.363563	0.261225	0.175186	0.280879
85	8-iso-15-keto PGF2β	9β,11α-dihydroxy-15-oxo-(8β)-prosta-5Z,13E-dien-1-oic acid	ARA	Arachidonic acid	1621482-36-7	C20H32O5	352.5	6.59873	2.64448	5.58755	11.2618	6.63777	2.80038	5.92179	10.7298	8.60814	6.78758	18.5587	27.3288	11.8881	13.9835	5.77857	4.90321	10.2621	10.8969	6.87643	27.0961	10.9689
87	8S-HETrE	8S-hydroxy-9E,11Z,14Z-eicosatrienoic acid	DGLA	Dihomo-γ- linolenic acid	889573-69-7	C20H34O3	322.5	1.52486	0.971903	0.985458	1.15606	0.975201	0.998905	1.10206	1.69904	1.72712	1.49187	3.47497	2.6858	1.47111	2.09165	1.99183	2.05391	1.57477	1.67991	1.98342	2.72493	2.00146
88	9-Nitrooleic Acid	9-nitro-9E-octadecenoic acid			875685-44-2	C18H33NO4	327.5	0.471817	0.52716	0.426324	0.442381	0.371434	0.406309	0.440904	0.337125	0.50413	0.305212	0.606652	0.445884	0.464004	0.443835	0.393655	0.37423	0.633633	0.406225	0.377157	0.399252	0.430692
89	9-OxoODE	9-oxo-10E,12Z-octadecadienoic acid	LA	Linoleic acid	54232-59-6	C18H30O3	294.4	8.42974	4.41557	4.25796	7.73799	3.37679	2.82698	5.17417	3.45488	7.40789	5.92058	16.7405	16.7807	6.79415	9.51645	7.0729	14.5291	9.25668	5.07905	7.9044	7.89715	8.62321
90	9R-HETE	9R-hydroxy-5Z,7E,11Z,14Z-eicosatetraenoic acid	ARA	Arachidonic acid	107656-14-4	C20H32O3	320.5	2.412	1.86999	2.0186	2.61944	2.20873	1.5067	2.10591	3.23085	2.59021	1.75711	6.09709	3.21034	2.68762	3.26221	2.868	3.57161	2.93284	2.90749	3.08846	2.9669	3.05588
91	9S-HODE	9S-hydroxy-10E,12Z-octadecadienoic acid	LA	Linoleic acid	73543-67-6	C18H32O3	296.5	133.387	46.4029	35.955	66.5426	32.0689	24.1438	56.4166	74.0234	49.3814	38.1485	67.8878	150.299	64.9649	74.1175	54.5872	47.2318	49.6487	35.9356	69.9213	176.035	72.2266
92	9S-HOTrE	9S-hydroxy-10E,12Z,15Z-octadecatrienoic acid	ALA	α-Linolenic acid	89886-42-0	C18H30O3	294.4	4.80715	1.78782	1.58878	3.35789	1.27199	1.00004	2.30228	2.76837	1.72254	1.12964	2.02866	6.2451	1.57937	2.57895	2.01959	1.42425	0.585425	1.00657	1.5178	1.5378	1.34857
93	ARA	5Z,8Z,11Z,14Z-eicosatetraenoic acid	ARA	Arachidonic acid	506-32-1	C20H32O2	304.5	23516.3	20830.2	23696.4	25386.2	19971.1	19336.7	22122.8	25460.7	24206.8	27036.1	18895.4	25537	30952.8	25348.2	26341.1	26666	25595.3	33478.7	22177.6	31428.8	27614.6
95	DHA	4Z,7Z,10Z,13Z,16Z,19Z-docosahexaenoic acid	DHA	Docosahexaenoic acid	6217-54-5	C22H32O2	328.5	1431.21	1633.03	1607.44	2312.35	1558.98	1626.26	1694.88	2563.74	2563.4	3328.68	2157.12	2993.26	2263.46	2644.94	1839.86	2283.3	1398.76	2596.11	1929.38	2158.55	2034.33
96	DTA	7Z,10Z,13Z,16Z-docosatetraenoic acid	DTA	Docosatetraenoic acid			332.5	2875.03	4341.76	3511.97	4142.7	2803.97	3070.09	3457.59	5339.34	6082.96	2182.63	6759.51	7151.21	5499.87	5502.59	7816.75	4870.67	3826.32	6322.26	4705.79	5545.11	5514.48
97	EPA	5Z,8Z,11Z,14Z,17Z-eicosapentaenoic acid	EPA	Eicosapntemacnioc acid	10417-94-4	C20H30O2	302.45	2196.53	1572.38	1258.68	1751.59	1033.17	1120.47	1488.8	1054.04	2314.83	1024.55	1574.74	1685.3	1270.82	1487.38	2579.4	1346.43	996.457	1342.43	692.7	1112.24	1344.95
98	LTB4	5S,12R-dihydroxy-6Z,8E,10E,14Z-eicosatetraenoic acid	ARA	Arachidonic acid	71160-24-2	C20H32O4	336.5	0.376024	0.239211	0.318783	0.571549	0.364092	0.834562	0.450703	0.8558	0.470486	0.428177	0.223913	0.867496	0.48506	0.555155	0.265259	0.200931	0.239612	0.309866	0.234698	0.529152	0.296586
99	LTC4	5S-hydroxy-6R-(S-glutathionyl)-7E,9E,11Z,14Z-eicosatetraenoic acid	ARA	Arachidonic acid	72025-60-6	C30H47N3O9S	625.8	4.86368	1.10226	0.477749	0.507112	0.602871	0.608705	1.3604	1.6057	2.00483	0.822567	1.05302	2.34328	1.42676	1.54269	3.70071	0.396485	2.95786	0.74953	1.64151	6.98951	2.73927
102	LXA4	5S,6R,15S-trihydroxy-7E,9E,11Z,13E-eicosatetraenoic acid	ARA	Arachidonic acid	89663-86-5	C20H32O5	352.5	2.30738	1.32694	1.06999	0.876974	2.11683	0.855821	1.42565	6.65077	1.42557	2.67747	2.07353	4.39387	3.28723	3.41807	3.70908	3.41501	5.78656	4.4182	6.18724	21.8066	7.55379
110	PGD1	9α,15S-dihydroxy-11-oxo-prost-13E-en-1-oic acid	DGLA	Dihomo-γ- linolenic acid	17968-82-0	C20H34O5	354.5	2.86788	1.5188	1.67687	3.16133	2.50295	1.08892	2.13613	4.07546	3.30029	2.78625	6.85267	10.7508	4.82513	5.43177	2.73141	1.99466	4.3158	4.47709	3.14098	12.6643	4.88737
111	PGD2	9α,15S-dihydroxy-11-oxo-prosta-5Z,13E-dien-1-oic acid	ARA	Arachidonic acid	41598-07-6	C20H32O5	352.5	26.4254	10.7124	20.5815	46.7452	24.0292	10.2613	23.1258	39.8751	27.9529	26.5495	67.9715	96.7337	43.6977	50.4634	21.2178	14.6366	34.1536	39.2122	26.1377	97.0606	38.7364
113	PGE1	9-oxo-11α,15S-dihydroxy-prost-13E-en-1-oic acid	DGLA	Dihomo-γ- linolenic acid	745-65-3	C20H34O5	354.5	0.201247	0.0985193	0.155541	0.170533	0.690639	0.0658949	0.230396	0.430952	0.433166	0.766433	0.632192	0.487729	0.174128	0.487433	0.396946	0.909584	0.423266	0.316411	0.815402	0.784742	0.607725
114	PGE2	9-oxo-11α,15S-dihydroxy-prosta-5Z,13E-dien-1-oic acid	ARA	Arachidonic acid	363-24-6	C20H32O5	352.5	12.116	6.95563	19.6833	8.86858	28.2297	9.0575	14.1518	29.6164	13.7514	29.1738	24.5246	19.4487	12.0087	21.4206	18.1829	32.899	15.5692	22.7329	41.6886	63.3672	32.4066
116	PGF1α	9α,11α,15S-trihydroxy-prost-13E-en-1-oic acid	DGLA	Dihomo-γ- linolenic acid	745-62-0	C20H36O5	356.5	0.00280827	0.00280827	0.00280827	0.00280827	0.00280827	0.00280827	0.00280827	0.460552	0.612098	0.00280827	1.15019	1.58889	0.854406	0.778157	0.365248	0.00280827	0.00280827	0.394538	0.768032	0.855182	0.398103
117	PGF2α	9α,11α,15S-trihydroxy-prosta-5Z,13E-dien-1-oic acid	ARA	Arachidonic acid	551-11-1	C20H34O5	354.5	1.4222	1.61845	2.16137	5.43381	2.82669	0.920851	2.39723	6.79133	5.92176	1.79137	8.05408	9.23239	6.90419	6.44919	2.60783	1.8606	2.07645	3.47157	7.29169	6.28099	3.93152
119	PGJ2	11-oxo-15S-hydroxy-prosta-5Z,9,13E-trien-1-oic acid	ARA	Arachidonic acid	60203-57-8	C20H30O4	334.4	1.67536	0.655539	0.828779	2.06306	1.32263	0.520433	1.17763	1.86199	1.29934	0.983781	3.04922	4.77578	2.75306	2.45386	0.853327	0.804427	1.39475	1.45727	0.603672	5.19565	1.71818
128	TXB2	9α,11,15S-trihydroxythromba-5Z,13E-dien-1-oic acid	ARA	Arachidonic acid	54397-85-2	C20H34O6	370.5	3.11443	2.64035	2.30247	3.38494	2.06517	0.857403	2.39413	3.11097	2.74749	4.60088	2.63912	2.55787	2.223	2.97989	3.18915	3.46883	2.70181	3.19815	2.87975	6.61566	3.67556
