# Supplementary material for: Effects of Salmonella Typhimurium infection on intestinal flora and intestinal tissue arachidonic acid metabolism in Wenchang chickens
Source: Front Microbiol. 2025 Jan 24;16:1514115. doi: 10.3389/fmicb.2025.1514115 (PMC11803450; doi:10.3389/fmicb.2025.1514115)
Supplement: Supplementary file 1 [file Data_Sheet_1.zip › Supplementary File(s)/Supplementary Tables/Table S7-Abundance information for the top 30 species.xlsx]

## Sheet: Phylum
Phylum	control	SAL	ABX
Firmicutes	77.713	64.1326	65.4235
Bacteroidota	13.247	28.6056	27.268
Actinobacteriota	4.13063	2.92188	1.45043
Proteobacteria	3.06948	2.32571	2.11537
Desulfobacterota	0.51611	1.03628	2.50732
Verrucomicrobiota	0.32113	0.23853	0.56698
Campylobacterota	0.48457	0.24252	0.3168
unclassified	0.13382	0.27863	0.23934
Cyanobacteria	0.18363	0.10696	0.05966
Acidobacteriota	0.06265	0.02548	0
Fusobacteriota	0.03085	0.01681	0.01236
Deferribacterota	0.01537	0.01463	0.00874
Patescibacteria	0.02009	0.00769	0.00476
Tenericutes	0	0.00379	0.02602
Chloroflexi	0.01531	0.00676	0
Planctomycetota	0.01824	0.0021	0
Myxococcota	0.01006	0.0094	0.00076
Nitrospirota	0.00491	0.00909	0
Spirochaetota	0.00537	0.00617	0
NB1-j	0.00501	0.00081	0
Fibrobacterota	0.00239	0.00336	0
Synergistota	0.003	0.00128	0
Bdellovibrionota	0.00253	0.0005	0
Methylomirabilota	0	0.00213	0
Dependentiae	0.00163	0	0
Gemmatimonadota	0.00054	0.00079	0
Dadabacteria	0.00076	0	0
Ignavibacteriae	0.00076	0	0
Latescibacterota	0.00055	0	0
Zixibacteria	0.00051	0	0
Others	0	0.0005	0

## Sheet: Class
Class	control	SAL	ABX
Clostridia	59.7493	40.0034	49.0604
Bacteroidia	13.0139	28.4103	27.1412
Bacilli	14.2781	14.1835	8.67602
Negativicutes	1.11226	8.16056	5.74731
Gammaproteobacteria	2.42333	1.98562	1.82216
Firmicutes_unclassified	2.5115	1.72883	1.86657
Coriobacteriia	2.06399	2.39709	1.00028
Desulfovibrionia	0.50844	1.02701	2.50732
Actinobacteria	1.92375	0.49296	0.42932
Alphaproteobacteria	0.60375	0.30795	0.28722
Verrucomicrobiae	0.30369	0.22746	0.55829
Campylobacteria	0.48457	0.24252	0.3168
unclassified	0.13382	0.27863	0.23934
Bacteroidota_unclassified	0.23236	0.19537	0.12675
Cyanobacteriia	0.13197	0.0921	0.05764
Actinobacteriota	0.12896	0.02503	0.02083
Erysipelotrichia	0.03228	0.01432	0.05984
Vampirivibrionia	0.05116	0.01486	0.00202
Fusobacteriia	0.03085	0.01681	0.01236
Vicinamibacteria	0.03655	0.00976	0
Deltaproteobacteria	0.01734	0.01915	0.00291
Deferribacteres	0.01537	0.01463	0.00874
Incertae_Sedis	0.00829	0.01354	0.01333
Saccharimonadia	0.01959	0.00769	0.00476
Thermoanaerobaculia	0.0184	0.01336	0
Sulfobacillia	0.01285	0.01867	0
Mollicutes	0	0.00379	0.02602
Lentisphaeria	0.00823	0.00595	0.00769
Betaproteobacteria	0.01055	0.00638	0.00309
Proteobacteria_unclassified	0.01452	0.00527	0
Others	0.12033	0.07751	0.00176

## Sheet: Order
Order	control	SAL	ABX
Bacteroidales	12.9696	28.3816	27.1318
Oscillospirales	26.6291	14.875	20.2184
Clostridiales	14.2284	12.1376	21.1675
Lactobacillales	10.2229	12.1034	7.06358
Clostridia_UCG-014	8.41462	6.88907	1.13521
Veillonellales-Selenomonadales	1.02264	7.9059	5.37203
Lachnospirales	5.1132	2.55618	4.01233
Firmicutes_unclassified	2.5115	1.72883	1.86657
Coriobacteriales	2.04985	2.39007	1.00028
Erysipelotrichales	2.73864	1.0087	1.14011
Clostridia_vadinBB60_group	2.22808	0.81028	1.14658
Desulfovibrionales	0.51978	1.04616	2.51023
Christensenellales	1.46838	1.50967	0.72243
Enterobacterales	1.17468	0.8027	1.19496
Burkholderiales	0.9177	0.90885	0.35145
RF39	0.95504	0.91592	0.23743
Bifidobacteriales	1.43061	0.17361	0.23726
Monoglobales	0.40169	0.82392	0.28772
Peptococcales	1.02919	0.19079	0.16513
Verrucomicrobiales	0.30369	0.22685	0.55829
Corynebacteriales	0.56555	0.31005	0.19879
Campylobacterales	0.48457	0.24386	0.3168
Rhizobiales	0.34551	0.22298	0.25838
Acidaminococcales	0.08907	0.23258	0.37326
unclassified	0.13382	0.27863	0.23934
Bacillales	0.24629	0.13377	0.23125
Peptostreptococcales-Tissierellales	0.20847	0.19675	0.20073
Bacteroidota_unclassified	0.23236	0.19537	0.12675
Pseudomonadales	0.183	0.14767	0.19342
Chloroplast	0.13197	0.0921	0.05764
Others	1.05014	0.5611	0.28436

## Sheet: Family
Family	control	SAL	ABX
Ruminococcaceae	18.7657	9.43874	12.2228
Lachnospiraceae	10.7152	8.34281	13.1848
Rikenellaceae	6.68033	8.18781	12.7926
Lactobacillaceae	8.32866	11.6606	6.4888
Oscillospiraceae	6.85783	4.32448	10.1685
Prevotellaceae	0.11487	11.1773	5.30947
Clostridia_UCG-014_unclassified	8.41462	6.88907	1.13521
Bacteroidaceae	4.32453	5.31595	4.41452
Veillonellaceae	0.9778	6.88979	3.58427
Clostridiales_unclassified	1.93148	2.22903	3.81897
Clostridiaceae	2.05364	1.70226	3.83115
Eubacterium]_coprostanoligenes_group	3.71155	2.45036	0.88908
Barnesiellaceae	0.61002	2.22387	3.54589
Firmicutes_unclassified	2.5115	1.72883	1.86657
Christensenellaceae	1.75956	1.79637	0.9708
Clostridia_vadinBB60_group_unclassified	2.22808	0.81028	1.14658
Desulfovibrionaceae	0.51978	1.04616	2.51023
Erysipelatoclostridiaceae	1.64799	0.87188	0.80308
Selenomonadaceae	0.04539	1.03819	1.78978
Streptococcaceae	1.75483	0.35686	0.54261
Enterobacteriaceae	0.96451	0.54771	1.05816
Atopobiaceae	1.33725	0.91221	0.20753
Butyricicoccaceae	0.99507	0.56873	0.66436
RF39_unclassified	0.95504	0.91592	0.23743
Muribaculaceae	0.85479	0.62023	0.58756
Bifidobacteriaceae	1.43061	0.17361	0.23726
Erysipelotrichaceae	1.09065	0.13682	0.33703
Coriobacteriaceae	0.45998	0.84001	0.2174
Monoglobaceae	0.40169	0.82392	0.28772
Peptococcaceae	1.03009	0.20304	0.17264
Others	6.52698	5.77719	4.97713

## Sheet: Genus
Genus	control	SAL	ABX
Prevotellaceae_UCG-001	0.0439	11.0642	5.27409
Alistipes	6.24166	8.06697	12.5582
HT002	1.70379	7.13077	4.78767
Clostridia_UCG-014_unclassified	8.41462	6.88907	1.13521
Megasphaera	0.06524	6.78286	3.55059
Bacteroides	4.32453	5.31595	4.41452
Faecalibacterium	8.47618	4.80403	2.53913
Lachnospiraceae_unclassified	4.6761	4.78918	7.73661
Lactobacillus	5.09916	2.76173	1.00449
Eubacterium]_coprostanoligenes_group_unclassified	3.71155	2.45036	0.88908
Clostridiales_unclassified	1.93148	2.22903	3.81897
Barnesiella	0.14409	2.10253	3.17247
Ruminococcaceae_unclassified	2.8529	1.82185	3.25307
Firmicutes_unclassified	2.5115	1.72883	1.86657
Clostridium	1.66438	1.50119	3.66726
NK4A214_group	1.5764	1.32943	2.08282
Christensenellaceae_R-7_group	1.39186	1.28117	0.69269
Ligilactobacillus	1.04374	1.211	0.61198
Negativibacillus	3.0537	1.20282	2.38815
Megamonas	0.02484	1.02215	1.76751
Olsenella	1.32748	0.90221	0.2064
Erysipelatoclostridium	1.59692	0.83887	0.78458
Oscillibacter	1.18598	0.82221	1.02571
Clostridia_vadinBB60_group_unclassified	2.22808	0.81028	1.14658
Bilophila	0.26676	0.60986	1.97545
Oscillospiraceae_unclassified	0.74477	0.53108	3.84507
Ruminococcus]_torques_group	0.9809	0.37641	1.17279
UCG-005	1.67754	0.37085	0.40597
Streptococcus	1.74237	0.35686	0.53569
Anaerotruncus	0.36151	0.23298	1.93867
Others	28.9361	18.6633	19.752
