# Supplementary material for: Effects of Salmonella Typhimurium infection on intestinal flora and intestinal tissue arachidonic acid metabolism in Wenchang chickens
Source: Front Microbiol. 2025 Jan 24;16:1514115. doi: 10.3389/fmicb.2025.1514115 (PMC11803450; doi:10.3389/fmicb.2025.1514115)
Supplement: Supplementary file 1 [file Data_Sheet_1.zip › Supplementary File(s)/Supplementary Tables/Table S5-Recovery and RSD.xlsx]

## Sheet: Recovery and RSD
Component Name	Concentration (ng/mL)	Recovery (%)	RSD (%)
±11(12)-EET	0.5	99.8036	3.49305
±11,12-DiHETrE	0.5	95.4934	6.81944
±11-HDoHE	2	99.0344	7.03241
±11-HEPE	2	103.946	7.49985
±12(13)-DiHOME	2	98.5365	5.16048
±12(13)-EpOME	2	97.378	6.1094
±13-HDoHE	2	96.6517	2.52925
±14(15)-EET	0.5	102.568	6.11826
±14(15)-EpETE	2	99.5461	5.99554
±14,15-DiHETrE	0.5	98.893	6.92992
±16,17-EpDPE	2	96.9949	4.07639
±17(18)-EpETE	2	101.175	6.17505
±18-HETE	2	95.2214	4.30294
±19(20)-DiHDPA	2	91.9812	4.10733
±19,20-EpDPE	2	96.8429	6.8096
±20-HDoHE	2	102.699	4.03477
±5,6-DiHETrE	0.5	108.261	14.0918
±5-iso PGF2α-VI	2	102.629	10.7991
±8(9)-EET	2	98.5222	9.66713
±8,9-DiHETrE	2	93.155	3.10763
±8-HDoHE	0.5	93.0967	9.51795
±9(10)-DiHOME	2	91.7464	3.98244
±9(10)-EpOME	0.5	96.631	11.2638
10-Nitrooleic Acid	0.5	100.07	11.1206
11-dehydro TXB2	0.5	86.9866	11.9858
11S-HETE	2	96.6501	3.41331
11β-13,14-dihydro-15-keto PGF2α	2	102.421	13.0957
11β-PGE2	2	104.729	7.51751
11β-PGF2α	2	102.604	5.20559
12-epi-6-trans-LTB4	2	95.5148	2.54226
12-oxo LTB4	2	90.2333	5.6762
12-oxoETE	2	85.0653	2.93037
12S-HEPE	2	95.0025	4.79794
12S-HETE	5	98.6989	5.80632
12S-HHTrE	2	101.306	3.93473
13,14-dihydro PGF2α	2	106.502	9.90332
13,14-dihydro-15-keto PGD2	2	96.2988	4.93615
13,14-dihydro-15-keto PGF2α	2	99.3942	6.12072
13-OxoODE	2	91.7661	10.3478
13S-HODE	5	99.705	4.49251
13S-HOTrE	2	94.8219	4.49282
13S-HOTrE(γ)	2	98.7705	3.45248
14,15-LTC4	10	98.6102	13.7294
14,15-LTD4	2	103.938	11.5926
14,15-LTE4	2	102.704	9.24396
14S-HDoHE	2	100.645	1.98805
15-deoxy-Δ12,14-PGD2	0.5	96.5464	8.05028
15-deoxy-Δ12,14-PGJ2	0.5	106.21	5.79671
15-keto PGE2	0.5	101.624	12.6546
15-keto PGF1α	0.5	103.303	10.9004
15-oxoEDE	2	95.6644	5.70338
15-oxoETE	0.5	90.1351	2.98832
15S-HEPE	2	101.201	5.60411
15S-HETE	0.5	106.882	9.20338
15S-HETrE	0.5	98.9861	4.29404
16S-HETE	0.5	100.657	10.2743
17R-HDoHE	2	91.4525	5.85695
17S-HETE	0.5	101.043	10.4978
18-HEPE	2	96.6218	2.43642
19R-hydroxy PGE2	0.5	109.514	5.64682
19R-hydroxy PGF2α	0.5	98.7519	5.48726
19S-HETE	2	93.4159	5.94088
1a,1b-dihomo PGE2	2	97.6513	6.0364
1a,1b-dihomo PGF2α	2	97.0291	4.32791
2,3-dinor TXB2	2	90.0948	7.28736
2,3-dinor-11β-PGF2α	2	107.098	5.12971
2,3-dinor-8-iso-PGF2α	0.5	105.62	9.41452
20-carboxy LTB4	2	101.274	6.87892
20-COOH-AA	2	96.0025	6.06786
20-HETE	2	102.219	7.55507
20-hydroxy LTB4	2	98.3457	9.33592
4-HDoHE	0.5	99.1025	6.13662
5-oxoETE	0.5	96.4583	4.77769
5S,15S-DiHETE	0.5	96.9349	11.3812
5S,6R-DiHETE	0.5	93.6533	5.07707
5S-HEPE	0.5	96.2615	9.57838
5S-HETE	0.5	99.1605	7.78487
5S-HETrE	0.5	95.0326	5.66957
6-keto PGF1α	2	92.385	9.20889
6S-LXA4	2	99.4765	9.25029
6-trans LTB4	0.5	99.0872	5.32246
7-epi-MaR1	2	102.412	7.60769
7-HDoHE	0.5	104.222	2.40595
8-iso PGF2α	2	101.683	7.35701
8-iso-15-keto PGF2β	0.5	98.4935	10.3178
8S,15S-DiHETE	2	95.6167	4.40283
8S-HETrE	0.5	102.669	4.11189
9-Nitrooleic Acid	0.5	100.623	8.77927
9-OxoODE	2	94.7047	7.9573
9R-HETE	2	99.3205	12.3512
9S-HODE	5	96.9352	3.89793
9S-HOTrE	0.5	99.8876	4.87121
ARA	10	104.436	13.5857
AT-RvD1	2	94.5026	7.76689
DHA	10	106.937	11.2813
DTA	10	108.469	8.90915
EPA	10	101.489	3.34867
LTB4	2	97.9574	2.8455
LTC4	10	103.426	13.7338
LTD4	10	102.706	5.17097
LTE4	2	102.941	6.79359
LXA4	2	93.6736	2.58623
LXA5	2	95.9747	10.0034
LXB4	2	97.6108	8.41967
MaR2	2	94.1441	4.80205
PD1	2	92.3197	7.39485
PDX	2	106.398	6.94425
PGA2	2	102.673	6.67763
PGB2	2	95.7149	7.16501
PGD1	0.5	99.5918	3.95553
PGD2	2	101.955	9.32784
PGD3	0.5	98.327	9.49177
PGE1	0.5	99.8348	9.90534
PGE2	0.5	105.379	10.6645
PGE3	2	98.0786	5.28753
PGF1α	0.5	101.006	8.00784
PGF2α	2	99.2129	6.7573
PGF3α	0.5	103.324	6.24759
PGJ2	2	101.258	3.52675
RvD1	2	97.2065	11.9896
RvD2	2	111.469	2.88194
RvD3	2	93.9887	8.71751
RvD4	2	109.908	9.19271
RvD5	2	96.6167	5.97793
RvE1	2	95.671	7.99275
tetranor-12S-HETE	2	100.201	5.93342
TXB1	0.5	98.137	10.8265
TXB2	2	89.5095	4.3633
TXB3	2	100.145	8.43523
Δ17-6-keto PGF1α	2	99.4971	9.53262

## Sheet: ValueList_Helper
Sample
Blank
Cal
QC
CC
DoubleBlank
MatrixSpike
MatrixSpikeDup
MatrixBlank
TuneCheck
ResponseCheck
