# Supplementary material for: Effects of Salmonella Typhimurium infection on intestinal flora and intestinal tissue arachidonic acid metabolism in Wenchang chickens
Source: Front Microbiol. 2025 Jan 24;16:1514115. doi: 10.3389/fmicb.2025.1514115 (PMC11803450; doi:10.3389/fmicb.2025.1514115)
Supplement: Supplementary file 1 [file Data_Sheet_1.zip › Supplementary File(s)/Supplementary Tables/Table S11-Correlation coefficients between components of the SAL group..xlsx]

## Sheet: Sheet1
Substance 1	Substance 2	Correlation coefficient	p-value
PGF1α	g__Prevotellaceae_UCG-001	-0.631638	0.0275846
PGF1α	g__HT002	-0.639436	0.0251615
PGF1α	g__Megasphaera	-0.569254	0.0533794
PGF1α	g__Barnesiella	-0.826588	0.000915842
PGF1α	g__Streptococcus	0.592648	0.0422829
PGF1α	g__UCG-005	0.733012	0.00668381
PGF1α	g__Bifidobacterium	0.530264	0.0761511
PGF1α	g__Megamonas	-0.54586	0.0663693
PGF1α	g__Pseudoflavonifractor	0.50687	0.0926029
PGF1α	g__Parabacteroides	-0.58485	0.0457805
PGF1α	IL-4	-0.265132	0.40494
PGF1α	TGF-β1	-0.577052	0.0494774
PGF1α	IFN-γ	0.15596	0.62837
PGF1α	TNF-α	-0.0274859	0.932427
PGF1α	IL-2	0.444486	0.147694
PGF1α	IL-6	-0.413294	0.181741
1a,1b-dihomo PGF2α	g__Prevotellaceae_UCG-001	0.913643	3.26719e-05
1a,1b-dihomo PGF2α	g__HT002	0.667105	0.0177977
1a,1b-dihomo PGF2α	g__Megasphaera	0.725114	0.00762017
1a,1b-dihomo PGF2α	g__Barnesiella	0.725114	0.00762017
1a,1b-dihomo PGF2α	g__Streptococcus	-0.688858	0.0132287
1a,1b-dihomo PGF2α	g__UCG-005	-0.630849	0.0278388
1a,1b-dihomo PGF2α	g__Bifidobacterium	-0.812127	0.001332
1a,1b-dihomo PGF2α	g__Megamonas	0.696109	0.011919
1a,1b-dihomo PGF2α	g__Pseudoflavonifractor	-0.435068	0.157504
1a,1b-dihomo PGF2α	g__Parabacteroides	0.82663	0.000914801
1a,1b-dihomo PGF2α	IL-4	0.391561	0.208123
1a,1b-dihomo PGF2α	TGF-β1	0.6381	0.0255651
1a,1b-dihomo PGF2α	IFN-γ	-0.514831	0.0867586
1a,1b-dihomo PGF2α	TNF-α	0.36877	0.238162
1a,1b-dihomo PGF2α	IL-2	-0.340803	0.278344
1a,1b-dihomo PGF2α	IL-6	0.275543	0.386027
20-COOH-AA	g__Prevotellaceae_UCG-001	0.727273	0.0100009
20-COOH-AA	g__HT002	0.874126	0.000308861
20-COOH-AA	g__Megasphaera	0.832168	0.00144087
20-COOH-AA	g__Barnesiella	0.762238	0.00589748
20-COOH-AA	g__Streptococcus	-0.482517	0.115374
20-COOH-AA	g__UCG-005	-0.643357	0.0279546
20-COOH-AA	g__Bifidobacterium	-0.643357	0.0279546
20-COOH-AA	g__Megamonas	0.797203	0.00316125
20-COOH-AA	g__Pseudoflavonifractor	-0.643357	0.0279546
20-COOH-AA	g__Parabacteroides	0.832168	0.00144087
20-COOH-AA	IL-4	0.706294	0.0132861
20-COOH-AA	TGF-β1	0.587413	0.0488449
20-COOH-AA	IFN-γ	-0.132867	0.683366
20-COOH-AA	TNF-α	-0.151412	0.638542
20-COOH-AA	IL-2	-0.216783	0.499115
20-COOH-AA	IL-6	0.314685	0.319472
15-keto PGE2	g__Prevotellaceae_UCG-001	0.686941	0.0135919
15-keto PGE2	g__HT002	0.491181	0.104884
15-keto PGE2	g__Megasphaera	0.437792	0.154626
15-keto PGE2	g__Barnesiella	0.487622	0.107814
15-keto PGE2	g__Streptococcus	-0.5944	0.0415238
15-keto PGE2	g__UCG-005	-0.316776	0.315758
15-keto PGE2	g__Bifidobacterium	-0.761686	0.00399243
15-keto PGE2	g__Megamonas	0.476944	0.116928
15-keto PGE2	g__Pseudoflavonifractor	-0.181523	0.572336
15-keto PGE2	g__Parabacteroides	0.516096	0.0858534
15-keto PGE2	IL-4	0.558807	0.0589374
15-keto PGE2	TGF-β1	0.64423	0.0237505
15-keto PGE2	IFN-γ	-0.110338	0.732825
15-keto PGE2	TNF-α	0.399665	0.198028
15-keto PGE2	IL-2	0.167286	0.603298
15-keto PGE2	IL-6	0.548129	0.0650221
±5,6-DiHETrE	g__Prevotellaceae_UCG-001	0.804196	0.00274614
±5,6-DiHETrE	g__HT002	0.79021	0.00361681
±5,6-DiHETrE	g__Megasphaera	0.839161	0.00119187
±5,6-DiHETrE	g__Barnesiella	0.671329	0.0204419
±5,6-DiHETrE	g__Streptococcus	-0.587413	0.0488449
±5,6-DiHETrE	g__UCG-005	-0.566434	0.0590341
±5,6-DiHETrE	g__Bifidobacterium	-0.755245	0.00659654
±5,6-DiHETrE	g__Megamonas	0.783217	0.00411545
±5,6-DiHETrE	g__Pseudoflavonifractor	-0.531469	0.0793029
±5,6-DiHETrE	g__Parabacteroides	0.888112	9.16586e-05
±5,6-DiHETrE	IL-4	0.545455	0.0706789
±5,6-DiHETrE	TGF-β1	0.608392	0.040002
±5,6-DiHETrE	IFN-γ	-0.328671	0.297385
±5,6-DiHETrE	TNF-α	0.00352121	0.991335
±5,6-DiHETrE	IL-2	-0.342657	0.276231
±5,6-DiHETrE	IL-6	0.237762	0.457102
5S-HETrE	g__Prevotellaceae_UCG-001	0.783217	0.00411545
5S-HETrE	g__HT002	0.832168	0.00144087
5S-HETrE	g__Megasphaera	0.706294	0.0132861
5S-HETrE	g__Barnesiella	0.72028	0.0110205
5S-HETrE	g__Streptococcus	-0.699301	0.0145393
5S-HETrE	g__UCG-005	-0.622378	0.0348001
5S-HETrE	g__Bifidobacterium	-0.755245	0.00659654
5S-HETrE	g__Megamonas	0.657343	0.0239811
5S-HETrE	g__Pseudoflavonifractor	-0.58042	0.0520862
5S-HETrE	g__Parabacteroides	0.902098	0
5S-HETrE	IL-4	0.622378	0.0348001
5S-HETrE	TGF-β1	0.51049	0.0936054
5S-HETrE	IFN-γ	-0.342657	0.276231
5S-HETrE	TNF-α	-0.133806	0.678447
5S-HETrE	IL-2	-0.307692	0.330863
5S-HETrE	IL-6	0.272727	0.391233
±11,12-DiHETrE	g__Prevotellaceae_UCG-001	0.769231	0.00525292
±11,12-DiHETrE	g__HT002	0.755245	0.00659654
±11,12-DiHETrE	g__Megasphaera	0.72028	0.0110205
±11,12-DiHETrE	g__Barnesiella	0.755245	0.00659654
±11,12-DiHETrE	g__Streptococcus	-0.629371	0.0323947
±11,12-DiHETrE	g__UCG-005	-0.482517	0.115374
±11,12-DiHETrE	g__Bifidobacterium	-0.769231	0.00525292
±11,12-DiHETrE	g__Megamonas	0.664336	0.0221592
±11,12-DiHETrE	g__Pseudoflavonifractor	-0.363636	0.246255
±11,12-DiHETrE	g__Parabacteroides	0.818182	0.0020272
±11,12-DiHETrE	IL-4	0.454545	0.140413
±11,12-DiHETrE	TGF-β1	0.552448	0.066629
±11,12-DiHETrE	IFN-γ	-0.300699	0.342483
±11,12-DiHETrE	TNF-α	-0.0105636	0.974007
±11,12-DiHETrE	IL-2	-0.377622	0.227443
±11,12-DiHETrE	IL-6	0.370629	0.236732
±13-HDoHE	g__Prevotellaceae_UCG-001	0.804196	0.00274614
±13-HDoHE	g__HT002	0.622378	0.0348001
±13-HDoHE	g__Megasphaera	0.769231	0.00525292
±13-HDoHE	g__Barnesiella	0.566434	0.0590341
±13-HDoHE	g__Streptococcus	-0.65035	0.0259115
±13-HDoHE	g__UCG-005	-0.755245	0.00659654
±13-HDoHE	g__Bifidobacterium	-0.748252	0.00735321
±13-HDoHE	g__Megamonas	0.685315	0.017305
±13-HDoHE	g__Pseudoflavonifractor	-0.58042	0.0520862
±13-HDoHE	g__Parabacteroides	0.741259	0.00817064
±13-HDoHE	IL-4	0.202797	0.5281
±13-HDoHE	TGF-β1	0.433566	0.161446
±13-HDoHE	IFN-γ	-0.622378	0.0348001
±13-HDoHE	TNF-α	0.366206	0.241694
±13-HDoHE	IL-2	-0.384615	0.218387
±13-HDoHE	IL-6	0.118881	0.716184
±8,9-DiHETrE	g__Prevotellaceae_UCG-001	0.825175	0.0017186
±8,9-DiHETrE	g__HT002	0.699301	0.0145393
±8,9-DiHETrE	g__Megasphaera	0.825175	0.0017186
±8,9-DiHETrE	g__Barnesiella	0.678322	0.0188251
±8,9-DiHETrE	g__Streptococcus	-0.517483	0.0886509
±8,9-DiHETrE	g__UCG-005	-0.671329	0.0204419
±8,9-DiHETrE	g__Bifidobacterium	-0.622378	0.0348001
±8,9-DiHETrE	g__Megamonas	0.699301	0.0145393
±8,9-DiHETrE	g__Pseudoflavonifractor	-0.643357	0.0279546
±8,9-DiHETrE	g__Parabacteroides	0.923077	0
±8,9-DiHETrE	IL-4	0.552448	0.066629
±8,9-DiHETrE	TGF-β1	0.608392	0.040002
±8,9-DiHETrE	IFN-γ	-0.447552	0.147205
±8,9-DiHETrE	TNF-α	0.0316909	0.922115
±8,9-DiHETrE	IL-2	-0.48951	0.109632
±8,9-DiHETrE	IL-6	0.195804	0.542874
15-oxoETE	g__Prevotellaceae_UCG-001	0.699301	0.0145393
15-oxoETE	g__HT002	0.671329	0.0204419
15-oxoETE	g__Megasphaera	0.65035	0.0259115
15-oxoETE	g__Barnesiella	0.615385	0.0373345
15-oxoETE	g__Streptococcus	-0.524476	0.0838846
15-oxoETE	g__UCG-005	-0.461538	0.133836
15-oxoETE	g__Bifidobacterium	-0.72028	0.0110205
15-oxoETE	g__Megamonas	0.552448	0.066629
15-oxoETE	g__Pseudoflavonifractor	-0.34965	0.266004
15-oxoETE	g__Parabacteroides	0.713287	0.0121144
15-oxoETE	IL-4	0.433566	0.161446
15-oxoETE	TGF-β1	0.391608	0.209564
15-oxoETE	IFN-γ	-0.391608	0.209564
15-oxoETE	TNF-α	0.130285	0.686523
15-oxoETE	IL-2	-0.293706	0.354333
15-oxoETE	IL-6	0.286713	0.366408
±8-HDoHE	g__Prevotellaceae_UCG-001	0.678322	0.0188251
±8-HDoHE	g__HT002	0.503497	0.0987516
±8-HDoHE	g__Megasphaera	0.51049	0.0936054
±8-HDoHE	g__Barnesiella	0.321678	0.308312
±8-HDoHE	g__Streptococcus	-0.517483	0.0886509
±8-HDoHE	g__UCG-005	-0.699301	0.0145393
±8-HDoHE	g__Bifidobacterium	-0.601399	0.0428069
±8-HDoHE	g__Megamonas	0.559441	0.0627487
±8-HDoHE	g__Pseudoflavonifractor	-0.594406	0.0457531
±8-HDoHE	g__Parabacteroides	0.531469	0.0793029
±8-HDoHE	IL-4	0.384615	0.218387
±8-HDoHE	TGF-β1	0.482517	0.115374
±8-HDoHE	IFN-γ	-0.454545	0.140413
±8-HDoHE	TNF-α	0.531703	0.0752093
±8-HDoHE	IL-2	-0.027972	0.938663
±8-HDoHE	IL-6	-0.0769231	0.817283
PGF2α	g__Prevotellaceae_UCG-001	0.804196	0.00274614
PGF2α	g__HT002	0.377622	0.227443
PGF2α	g__Megasphaera	0.608392	0.040002
PGF2α	g__Barnesiella	0.475524	0.121319
PGF2α	g__Streptococcus	-0.48951	0.109632
PGF2α	g__UCG-005	-0.615385	0.0373345
PGF2α	g__Bifidobacterium	-0.51049	0.0936054
PGF2α	g__Megamonas	0.475524	0.121319
PGF2α	g__Pseudoflavonifractor	-0.48951	0.109632
PGF2α	g__Parabacteroides	0.776224	0.00465988
PGF2α	IL-4	0.223776	0.484911
PGF2α	TGF-β1	0.482517	0.115374
PGF2α	IFN-γ	-0.748252	0.00735321
PGF2α	TNF-α	0.482406	0.112204
PGF2α	IL-2	-0.517483	0.0886509
PGF2α	IL-6	-0.041958	0.903739
11S-HETE	g__Prevotellaceae_UCG-001	0.727273	0.0100009
11S-HETE	g__HT002	0.496503	0.104093
11S-HETE	g__Megasphaera	0.664336	0.0221592
11S-HETE	g__Barnesiella	0.468531	0.127473
11S-HETE	g__Streptococcus	-0.454545	0.140413
11S-HETE	g__UCG-005	-0.559441	0.0627487
11S-HETE	g__Bifidobacterium	-0.594406	0.0457531
11S-HETE	g__Megamonas	0.475524	0.121319
11S-HETE	g__Pseudoflavonifractor	-0.461538	0.133836
11S-HETE	g__Parabacteroides	0.755245	0.00659654
11S-HETE	IL-4	0.272727	0.391233
11S-HETE	TGF-β1	0.342657	0.276231
11S-HETE	IFN-γ	-0.692308	0.0158777
11S-HETE	TNF-α	0.295782	0.350596
11S-HETE	IL-2	-0.538462	0.0749023
11S-HETE	IL-6	0.034965	0.921184
PGD1	g__Prevotellaceae_UCG-001	0.776224	0.00465988
PGD1	g__HT002	0.531469	0.0793029
PGD1	g__Megasphaera	0.734266	0.0090521
PGD1	g__Barnesiella	0.552448	0.066629
PGD1	g__Streptococcus	-0.412587	0.184481
PGD1	g__UCG-005	-0.706294	0.0132861
PGD1	g__Bifidobacterium	-0.531469	0.0793029
PGD1	g__Megamonas	0.559441	0.0627487
PGD1	g__Pseudoflavonifractor	-0.622378	0.0348001
PGD1	g__Parabacteroides	0.79021	0.00361681
PGD1	IL-4	0.377622	0.227443
PGD1	TGF-β1	0.398601	0.200973
PGD1	IFN-γ	-0.664336	0.0221592
PGD1	TNF-α	0.285218	0.368867
PGD1	IL-2	-0.475524	0.121319
PGD1	IL-6	0.0699301	0.834447
15-deoxy-Δ12,14-PGD2	g__Prevotellaceae_UCG-001	0.643357	0.0279546
15-deoxy-Δ12,14-PGD2	g__HT002	0.370629	0.236732
15-deoxy-Δ12,14-PGD2	g__Megasphaera	0.671329	0.0204419
15-deoxy-Δ12,14-PGD2	g__Barnesiella	0.363636	0.246255
15-deoxy-Δ12,14-PGD2	g__Streptococcus	-0.307692	0.330863
15-deoxy-Δ12,14-PGD2	g__UCG-005	-0.51049	0.0936054
15-deoxy-Δ12,14-PGD2	g__Bifidobacterium	-0.517483	0.0886509
15-deoxy-Δ12,14-PGD2	g__Megamonas	0.48951	0.109632
15-deoxy-Δ12,14-PGD2	g__Pseudoflavonifractor	-0.391608	0.209564
15-deoxy-Δ12,14-PGD2	g__Parabacteroides	0.58042	0.0520862
15-deoxy-Δ12,14-PGD2	IL-4	0.13986	0.667151
15-deoxy-Δ12,14-PGD2	TGF-β1	0.300699	0.342483
15-deoxy-Δ12,14-PGD2	IFN-γ	-0.629371	0.0323947
15-deoxy-Δ12,14-PGD2	TNF-α	0.49297	0.103432
15-deoxy-Δ12,14-PGD2	IL-2	-0.391608	0.209564
15-deoxy-Δ12,14-PGD2	IL-6	0.048951	0.886335
±19(20)-DiHDPA	g__Prevotellaceae_UCG-001	0.839161	0.00119187
±19(20)-DiHDPA	g__HT002	0.727273	0.0100009
±19(20)-DiHDPA	g__Megasphaera	0.748252	0.00735321
±19(20)-DiHDPA	g__Barnesiella	0.685315	0.017305
±19(20)-DiHDPA	g__Streptococcus	-0.636364	0.0301143
±19(20)-DiHDPA	g__UCG-005	-0.622378	0.0348001
±19(20)-DiHDPA	g__Bifidobacterium	-0.657343	0.0239811
±19(20)-DiHDPA	g__Megamonas	0.685315	0.017305
±19(20)-DiHDPA	g__Pseudoflavonifractor	-0.601399	0.0428069
±19(20)-DiHDPA	g__Parabacteroides	0.972028	0
±19(20)-DiHDPA	IL-4	0.545455	0.0706789
±19(20)-DiHDPA	TGF-β1	0.538462	0.0749023
±19(20)-DiHDPA	IFN-γ	-0.482517	0.115374
±19(20)-DiHDPA	TNF-α	-0.0246485	0.939391
±19(20)-DiHDPA	IL-2	-0.384615	0.218387
±19(20)-DiHDPA	IL-6	0.125874	0.699712
LXA4	g__Prevotellaceae_UCG-001	0.503497	0.0987516
LXA4	g__HT002	0.517483	0.0886509
LXA4	g__Megasphaera	0.727273	0.0100009
LXA4	g__Barnesiella	0.475524	0.121319
LXA4	g__Streptococcus	-0.503497	0.0987516
LXA4	g__UCG-005	-0.65035	0.0259115
LXA4	g__Bifidobacterium	-0.524476	0.0838846
LXA4	g__Megamonas	0.594406	0.0457531
LXA4	g__Pseudoflavonifractor	-0.524476	0.0838846
LXA4	g__Parabacteroides	0.517483	0.0886509
LXA4	IL-4	-0.00699301	0.99123
LXA4	TGF-β1	0.188811	0.557828
LXA4	IFN-γ	-0.363636	0.246255
LXA4	TNF-α	0.172539	0.5918
LXA4	IL-2	-0.244755	0.443504
LXA4	IL-6	0.223776	0.484911
8-iso-15-keto PGF2β	g__Prevotellaceae_UCG-001	0.811189	0.00236893
8-iso-15-keto PGF2β	g__HT002	0.482517	0.115374
8-iso-15-keto PGF2β	g__Megasphaera	0.713287	0.0121144
8-iso-15-keto PGF2β	g__Barnesiella	0.482517	0.115374
8-iso-15-keto PGF2β	g__Streptococcus	-0.377622	0.227443
8-iso-15-keto PGF2β	g__UCG-005	-0.713287	0.0121144
8-iso-15-keto PGF2β	g__Bifidobacterium	-0.531469	0.0793029
8-iso-15-keto PGF2β	g__Megamonas	0.594406	0.0457531
8-iso-15-keto PGF2β	g__Pseudoflavonifractor	-0.636364	0.0301143
8-iso-15-keto PGF2β	g__Parabacteroides	0.748252	0.00735321
8-iso-15-keto PGF2β	IL-4	0.447552	0.147205
8-iso-15-keto PGF2β	TGF-β1	0.496503	0.104093
8-iso-15-keto PGF2β	IFN-γ	-0.643357	0.0279546
8-iso-15-keto PGF2β	TNF-α	0.450715	0.141425
8-iso-15-keto PGF2β	IL-2	-0.328671	0.297385
8-iso-15-keto PGF2β	IL-6	0.034965	0.921184
±9(10)-DiHOME	g__Prevotellaceae_UCG-001	-0.629371	0.0323947
±9(10)-DiHOME	g__HT002	-0.762238	0.00589748
±9(10)-DiHOME	g__Megasphaera	-0.727273	0.0100009
±9(10)-DiHOME	g__Barnesiella	-0.671329	0.0204419
±9(10)-DiHOME	g__Streptococcus	0.622378	0.0348001
±9(10)-DiHOME	g__UCG-005	0.615385	0.0373345
±9(10)-DiHOME	g__Bifidobacterium	0.636364	0.0301143
±9(10)-DiHOME	g__Megamonas	-0.797203	0.00316125
±9(10)-DiHOME	g__Pseudoflavonifractor	0.475524	0.121319
±9(10)-DiHOME	g__Parabacteroides	-0.65035	0.0259115
±9(10)-DiHOME	IL-4	-0.167832	0.603728
±9(10)-DiHOME	TGF-β1	-0.524476	0.0838846
±9(10)-DiHOME	IFN-γ	0.174825	0.58826
±9(10)-DiHOME	TNF-α	-0.137327	0.670401
±9(10)-DiHOME	IL-2	0.251748	0.430115
±9(10)-DiHOME	IL-6	-0.0559441	0.86898
g__Clostridia_UCG-014_unclassified	IL-4	-0.65035	0.0259115
g__Clostridia_UCG-014_unclassified	TGF-β1	-0.573427	0.0554813
g__Clostridia_UCG-014_unclassified	IFN-γ	0.174825	0.58826
g__Clostridia_UCG-014_unclassified	TNF-α	-0.300699	0.342483
g__Clostridia_UCG-014_unclassified	IL-2	0.79021	0.00361681
g__Clostridia_UCG-014_unclassified	IL-6	-0.706294	0.0132861
g__Lactobacillus	IL-4	-0.727273	0.0100009
g__Lactobacillus	TGF-β1	-0.692308	0.0158777
g__Lactobacillus	IFN-γ	0.104895	0.749479
g__Lactobacillus	TNF-α	-0.405594	0.192612
g__Lactobacillus	IL-2	0.692308	0.0158777
g__Lactobacillus	IL-6	-0.741259	0.00817064
g__Prevotellaceae_UCG-001	IL-4	0.545455	0.0706789
g__Prevotellaceae_UCG-001	TGF-β1	0.692308	0.0158777
g__Prevotellaceae_UCG-001	IFN-γ	-0.524476	0.0838846
g__Prevotellaceae_UCG-001	TNF-α	0.482517	0.115374
g__Prevotellaceae_UCG-001	IL-2	-0.846154	0.00096954
g__Prevotellaceae_UCG-001	IL-6	0.447552	0.147205
g__Eubacterium]_coprostanoligenes_group_unclassified	IL-4	-0.517483	0.0886509
g__Eubacterium]_coprostanoligenes_group_unclassified	TGF-β1	-0.72028	0.0110205
g__Eubacterium]_coprostanoligenes_group_unclassified	IFN-γ	0.237762	0.457102
g__Eubacterium]_coprostanoligenes_group_unclassified	TNF-α	-0.398601	0.200973
g__Eubacterium]_coprostanoligenes_group_unclassified	IL-2	0.678322	0.0188251
g__Eubacterium]_coprostanoligenes_group_unclassified	IL-6	-0.643357	0.0279546
g__Barnesiella	IL-4	0.734266	0.0090521
g__Barnesiella	TGF-β1	0.762238	0.00589748
g__Barnesiella	IFN-γ	0.0909091	0.783197
g__Barnesiella	TNF-α	0.153846	0.63514
g__Barnesiella	IL-2	-0.727273	0.0100009
g__Barnesiella	IL-6	0.776224	0.00465988
g__Anaerotruncus	IL-4	0.538462	0.0749023
g__Anaerotruncus	TGF-β1	0.699301	0.0145393
g__Anaerotruncus	IFN-γ	-0.027972	0.938663
g__Anaerotruncus	TNF-α	0.601399	0.0428069
g__Anaerotruncus	IL-2	-0.482517	0.115374
g__Anaerotruncus	IL-6	0.755245	0.00659654
g__Bilophila	IL-4	0.685315	0.017305
g__Bilophila	TGF-β1	0.832168	0.00144087
g__Bilophila	IFN-γ	-0.013986	0.973694
g__Bilophila	TNF-α	0.314685	0.319472
g__Bilophila	IL-2	-0.748252	0.00735321
g__Bilophila	IL-6	0.685315	0.017305
g__UCG-005	IL-4	-0.881119	0.000192153
g__UCG-005	TGF-β1	-0.867133	0.000443302
g__UCG-005	IFN-γ	0.111888	0.732775
g__UCG-005	TNF-α	-0.328671	0.297385
g__UCG-005	IL-2	0.755245	0.00659654
g__UCG-005	IL-6	-0.748252	0.00735321
g__Megamonas	IL-4	0.727273	0.0100009
g__Megamonas	TGF-β1	0.615385	0.0373345
g__Megamonas	IFN-γ	-0.00699301	0.99123
g__Megamonas	TNF-α	0.34965	0.266004
g__Megamonas	IL-2	-0.587413	0.0488449
g__Megamonas	IL-6	0.615385	0.0373345
g__Bifidobacterium	IL-4	-0.615385	0.0373345
g__Bifidobacterium	TGF-β1	-0.734266	0.0090521
g__Bifidobacterium	IFN-γ	0.174825	0.58826
g__Bifidobacterium	TNF-α	-0.65035	0.0259115
g__Bifidobacterium	IL-2	0.545455	0.0706789
g__Bifidobacterium	IL-6	-0.664336	0.0221592
