# Supplementary material for: Effects of Salmonella Typhimurium infection on intestinal flora and intestinal tissue arachidonic acid metabolism in Wenchang chickens
Source: Front Microbiol. 2025 Jan 24;16:1514115. doi: 10.3389/fmicb.2025.1514115 (PMC11803450; doi:10.3389/fmicb.2025.1514115)
Supplement: Supplementary file 1 [file Data_Sheet_1.zip › Supplementary File(s)/Supplementary Tables/Table S10-Differential metabolite information by group.xlsx]

## Sheet: file explanation
Table header name	Descriptions
id	Unique data number for the substance in this qualitative analysis
compound name	Name of the substance obtained by qualitative matching analysis by mass spectrometry
CON1	Absolute quantitative value of CON1 samples
CON2	Absolute quantitative value of CON2 samples
CON3	Absolute quantitative value of CON3 samples
CON4	Absolute quantitative value of CON4 samples
CON5	Absolute quantitative value of CON5 samples
CON6	Absolute quantitative value of CON6 samples
Mean CON	Mean absolute quantitative values of repeated experiments for CON group samples
SAL1	Absolute quantitative value of SAL1 samples
SAL2	Absolute quantitative value of SAL2 samples
SAL3	Absolute quantitative value of SAL3 samples
SAL4	Absolute quantitative value of SAL4 samples
SAL5	Absolute quantitative value of SAL5 samples
SAL6	Absolute quantitative value of SAL6 samples
Mean SAL	Mean absolute quantitative values of repeated experiments for SAL group samples
ABX1	Absolute quantitative value of ABX1 samples
ABX2	Absolute quantitative value of ABX2 samples
ABX3	Absolute quantitative value of ABX3 samples
ABX4	Absolute quantitative value of ABX4 samples
ABX5	Absolute quantitative value of ABX5 samples
ABX6	Absolute quantitative value of ABX6 samples
Mean ABX	Mean absolute quantitative values of repeated experiments for ABX group samples
SAL vs CON	Metabolites with significant changes in the SAL group compared to the CON group
ABX vs CON	Metabolites with significant changes in the ABX group compared to the CON group
ABX vs SAL	Metabolites with significant changes in the ABX group compared to the SAL group

## Sheet: SAL vs CON
id	compound name	Class	MEAN SAL	MEAN CON	VIP	P-VALUE	Q-VALUE	FOLD CHANGE	LOG_FOLDCHANGE
1	±11(12)-EET	ARA	1.12832	0.57907	1.52031	0.000884078	0.0076243	1.94851	0.96237
2	±11,12-DiHETrE	ARA	2.13718	0.64787	1.38426	0.0177078	0.044522	3.29878	1.72193
4	±11-HEPE	EPA	1.33332	0.716352	1.27433	0.00968951	0.0331597	1.86126	0.896282
7	±13-HDoHE	DHA	2.15019	0.710077	1.47908	0.022237	0.0486227	3.02811	1.59842
10	±14,15-DiHETrE	ARA	3.64979	2.19875	1.31747	0.00657165	0.0261637	1.65994	0.731134
14	±19(20)-DiHDPA	DHA	1.75783	0.719844	1.48524	0.00108672	0.00829456	2.44196	1.28804
17	±5,6-DiHETrE	ARA	1.06617	0.235528	1.47318	3.37318e-05	0.00120435	4.52673	2.17847
19	±8(9)-EET	ARA	2.27274	1.19805	1.41845	0.0023836	0.0121576	1.89704	0.923748
20	±8,9-DiHETrE	ARA	1.79331	0.593201	1.49247	0.00157199	0.00940851	3.02311	1.59603
21	±8-HDoHE	DHA	0.272396	0.0993392	1.12522	0.0278425	0.0524233	2.74208	1.45527
22	±9(10)-DiHOME	LA	17.2499	43.9406	1.35577	0.0339138	0.0555044	0.392573	-1.34897
26	11S-HETE	ARA	16.1048	6.04504	1.45281	0.0115134	0.0364105	2.66412	1.41366
47	15-deoxy-Δ12,14-PGD2	ARA	0.701691	0.285981	1.39836	0.0199941	0.0467348	2.45363	1.29492
49	15-keto PGE2	ARA	2.30407	0.463141	0.81648	0.0353511	0.0561194	4.97489	2.31466
52	15-oxoETE	ARA	4.91036	1.77569	1.40169	0.038997	0.0575255	2.76533	1.46745
64	1a,1b-dihomo PGF2α	ARA	1.57607	0.134001	1.64338	7.75923e-05	0.00138517	11.7616	3.55601
69	20-COOH-AA	ARA	35.8142	3.41687	1.45957	0.0443306	0.0592575	10.4816	3.38979
78	5S-HETrE	MA	0.572367	0.157091	1.39065	0.0192937	0.0460906	3.64353	1.86534
83	7-HDoHE	DHA	0.433525	0.265979	1.22573	0.0429462	0.05884	1.62992	0.704805
85	8-iso-15-keto PGF2β	ARA	13.9835	5.92179	1.29919	0.0387387	0.0574325	2.36137	1.23962
87	8S-HETrE	DGLA	2.09165	1.10206	1.33365	0.0295453	0.0533772	1.89794	0.924435
95	DHA	DHA	2644.94	1694.88	1.33399	0.00158502	0.00943183	1.56055	0.642054
96	DTA	DTA	5502.59	3457.59	0.965991	0.0359596	0.0563688	1.59145	0.670345
102	LXA4	ARA	3.41807	1.42565	1.21578	0.0486688	0.0604436	2.39755	1.26156
110	PGD1	DGLA	5.43177	2.13613	1.36373	0.0410698	0.0582396	2.54281	1.34643
116	PGF1α	DGLA	0.778157	0.00280827	1.47248	0.0185945	0.0454188	277.095	8.11424
117	PGF2α	ARA	6.44919	2.39723	1.32993	0.00830618	0.0303143	2.69027	1.42775

## Sheet: ABX vs CON
id	compound name	Class	MEAN ABX	MEAN CON	VIP	P-VALUE	Q-VALUE	FOLD CHANGE	LOG_FOLDCHANGE
1	±11(12)-EET	ARA	0.934932	0.57907	1.30741	0.00477274	0.011477	1.61454	0.691124
2	±11,12-DiHETrE	ARA	2.2797	0.64787	1.31319	0.0254448	0.0299924	3.51877	1.81507
10	±14,15-DiHETrE	ARA	4.34348	2.19875	1.1903	0.0304767	0.0327929	1.97544	0.982172
14	±19(20)-DiHDPA	DHA	1.19786	0.719844	1.23991	0.00718569	0.0142094	1.66406	0.734705
17	±5,6-DiHETrE	ARA	0.979348	0.235528	1.40129	6.11195e-05	0.00113638	4.15809	2.05592
19	±8(9)-EET	ARA	2.06961	1.19805	1.15539	0.0328496	0.033951	1.72748	0.788671
20	±8,9-DiHETrE	ARA	1.8896	0.593201	1.33734	0.0215979	0.0274623	3.18542	1.67149
22	±9(10)-DiHOME	LA	17.3095	43.9406	1.24232	0.0338898	0.0344302	0.393928	-1.34399
52	15-oxoETE	ARA	4.87217	1.77569	1.39065	0.00949335	0.0160462	2.74383	1.45619
63	1a,1b-dihomo PGE2	ARA	1.85018	0.508013	1.3926	0.0489409	0.0399009	3.642	1.86473
64	1a,1b-dihomo PGF2α	ARA	1.79045	0.134001	1.59105	0.00100758	0.00374674	13.3614	3.74
69	20-COOH-AA	ARA	27.6591	3.41687	1.51183	0.00227119	0.00703798	8.09487	3.01701
73	5-oxoETE	ARA	4.71149	1.7264	1.49256	0.00591241	0.0129011	2.72908	1.44842
77	5S-HETE	ARA	9.10973	6.06567	1.08263	0.0439052	0.0383281	1.50185	0.586741
78	5S-HETrE	MA	0.448967	0.157091	1.40086	0.000796082	0.00360468	2.858	1.515
87	8S-HETrE	DGLA	2.00146	1.10206	1.42038	0.000717979	0.00353522	1.8161	0.860844
90	9R-HETE	ARA	3.05588	2.10591	1.40396	0.000643732	0.0034569	1.4511	0.537147
93	ARA	ARA	27614.6	22122.8	1.09009	0.0183349	0.0249816	1.24824	0.319896
96	DTA	DTA	5514.48	3457.59	1.19032	0.00877354	0.0155332	1.59489	0.67346
113	PGE1	DGLA	0.607725	0.230396	1.36316	0.023139	0.0285223	2.63775	1.39931
114	PGE2	ARA	32.4066	14.1518	1.2459	0.0476294	0.0395117	2.28993	1.1953
116	PGF1α	DGLA	0.398103	0.00280827	1.17807	0.0445439	0.0385398	141.761	7.14732

## Sheet: ABX vs SAL
id	compound name	Class	MEAN ABX	MEAN SAL	VIP	P-VALUE	Q-VALUE	FOLD CHANGE	LOG_FOLDCHANGE
95	DHA	DHA	2034.33	2644.94	2.1503	0.033027	0.497427	0.769139	-0.378684
14	±19(20)-DiHDPA	DHA	1.19786	1.75783	1.71047	0.0419103	0.497427	0.681442	-0.553336
83	7-HDoHE	DHA	0.280879	0.433525	2.04812	0.0413928	0.497427	0.647896	-0.626166
98	LTB4	ARA	0.296586	0.555155	1.69637	0.0484461	0.497427	0.53424	-0.90444
24	10-Nitrooleic Acid		0.41575	0.858757	2.03264	0.0407956	0.497427	0.48413	-1.04653
21	±8-HDoHE	DHA	0.108871	0.272396	1.61142	0.0293341	0.497427	0.399678	-1.32309
